# Supplementary material for: Time-Resolved Gene Expression Analysis Monitors the Regulation of Inflammatory Mediators and Attenuation of Adaptive Immune Response by Vitamin D
Source: Int J Mol Sci. 2022 Jan 14;23(2):911. doi: 10.3390/ijms23020911 (PMC8776203; doi:10.3390/ijms23020911)
Supplement: Supplementary file 1 [file ijms-23-00911-s001.zip]

Archive with 4 entries (4 files):
- Supplements/Supplements.pdf
- Supplements/Table S1.xlsx
- Supplements/Table S2.xlsx
- Supplements/Table S3.xlsx
