# Supplementary material for: Time-Resolved Gene Expression Analysis Monitors the Regulation of Inflammatory Mediators and Attenuation of Adaptive Immune Response by Vitamin D
Source: Int J Mol Sci. 2022 Jan 14;23(2):911. doi: 10.3390/ijms23020911 (PMC8776203; doi:10.3390/ijms23020911)
Supplement: Supplementary file 1 [file ijms-23-00911-s001.zip › Supplements/Table S1.xlsx]

## Sheet: Sheet1
hgnc_symbol	description	chr	start position	end position	strand	DE 04 h	DE 08 h	DE 24 h	DE 48 h	howmany DE	class	cluster	logFC 04h	logFC 08h	logFC 24h	logFC 48h	regulation overall	regulation detail	regulation pattern (FC 1.5)	Hanel 2021 (5 individuals)	Malmberg 2021	Seuter 2016 (THP-1)	Uniprot ID	compartment	compartment - source	general function	function	function - source	additional info	EtOH 04 h Avg	1,25D 04 h Avg	EtOH 08 h Avg	1,25D 08 h Avg	EtOH 24 h Avg	1,25D 24 h Avg	EtOH 48 h Avg	1,25D 48 h Avg	sum avg expr	FDR 04 h	FDR 08 h	FDR 24 h	FDR 48 h
AGRN	agrin	1	1020120	1056118	1	no	yes	yes	yes	3	primary	indirect down [3]	0.0604498	-1.52209	-3.35562	-2.20771	down	down persistent	neutral-down-down-down	Yes	Yes	No	O00468	cell membrane, secreted	UniprotKB/Swiss-Prot	Secreted factor	secreted proteoglycan, glycoprotein	GeneCards	(differentiation)	24.6153	25.5042	62.1164	22.3471	160.393	15.7676	62.7631	13.4702	386.977	1	0.0026939	2.42247e-09	0.000321205
TNFRSF18	TNF receptor superfamily member 18	1	1203508	1206592	-1	no	no	yes	no	1	secondary	direct down [2]	-0.0188129	-0.908302	-2.51535	-0.497548	down	down transient	neutral-down-down-neutral	Yes	Yes	No	Q9Y5U5	cell membrane, secreted	UniprotKB/Swiss-Prot	Receptor/cell adhesion	receptor	UniprotKB/Swiss-Prot	(apoptosis)	29.7203	29.2911	42.1165	22.998	37.1001	6.55898	4.24149	2.86898	174.896	1	1	8.26884e-05	1
TNFRSF4	TNF receptor superfamily member 4	1	1211340	1214153	-1	no	yes	yes	yes	3	primary	direct down [2]	0.0628519	-1.63371	-2.77692	-2.40244	down	down persistent	neutral-down-down-down	Yes	Yes	No	P43489	cell membrane	UniprotKB/Swiss-Prot	Receptor/cell adhesion	receptor	UniprotKB/Swiss-Prot		25.2493	26.4199	66.4795	22.2651	33.1285	4.93503	14.2001	2.65768	195.335	1	0.000418612	6.07089e-06	0.00483726
GPR157	G protein-coupled receptor 157	1	9100305	9129102	-1	no	yes	yes	no	2	primary	indirect down [3]	-0.272185	-1.27235	-3.01173	-0.408122	down	down transient	neutral-down-down-neutral	Yes	Yes	No	Q5UAW9	cell membrane	UniprotKB/Swiss-Prot	Receptor/cell adhesion	receptor	UniprotKB/Swiss-Prot	(differentiation)	23.1204	19.1094	33.0593	14.1982	87.7019	10.9387	24.9628	18.7774	231.868	1	0.0119319	1.6135e-09	1
SPSB1	splA/ryanodine receptor domain and SOCS box containing 1	1	9292894	9369532	1	no	no	no	yes	1	secondary	direct up [1]	-0.38994	-0.112707	1.11632	1.85575	up	up persistent	neutral-neutral-up-up	No	No	No	Q96BD6	cytoplasm	UniprotKB/Swiss-Prot	Signal transduction, cell cycle and death regulator	adaptor	UniprotKB/Swiss-Prot	(Ubl conjugation pathway)	7.81863	5.90035	9.42943	8.43216	5.71508	12.5634	4.29028	15.7667	69.916	1	1	1	0.00532836
FBXO6	F-box protein 6	1	11664200	11674354	1	no	no	no	yes	1	secondary	direct down [2]	-0.362661	-0.327573	-1.29735	-1.89518	down	down persistent	neutral-neutral-down-down	No	No	No	Q9NRD1	cytoplasm	UniprotKB/Swiss-Prot	Enzyme/Transporter	enzyme	UniprotKB/Swiss-Prot	(DNA damage), (DNA repair), (Ubl conjugation pathway), (unfolded protein response)	6.05956	4.72432	6.69622	5.41007	7.43854	2.89212	12.0467	3.14116	48.4087	1	1	0.743704	0.00368243
PLOD1	procollagen-lysine,2-oxoglutarate 5-dioxygenase 1	1	11934205	11975538	1	no	no	yes	no	1	secondary	indirect down [3]	0.10608	-0.298444	-1.55527	-0.361481	down	down transient	neutral-neutral-down-neutral	No	Yes	No	Q02809	endoplasmic reticulum	UniprotKB/Swiss-Prot	Enzyme/Transporter	enzyme	UniprotKB/Swiss-Prot		35.0685	37.5856	34.1661	27.9671	89.2862	30.6891	56.2671	43.7613	354.791	1	1	0.000392348	1
TNFRSF8	TNF receptor superfamily member 8	1	12063303	12144207	1	no	no	yes	no	1	secondary	direct down [2]	-0.317028	-0.49782	-4.02238	-0.641418	down	down persistent	neutral-neutral-down-down	Yes	No	No	P28908	cell membrane, cytoplasm	UniprotKB/Swiss-Prot	Receptor/cell adhesion	receptor	UniprotKB/Swiss-Prot		6.69239	5.3185	2.95288	2.07677	5.02789	0.274084	2.55084	1.62941	26.5228	1	1	4.33638e-06	1
PDPN	podoplanin	1	13583465	13617957	1	no	yes	yes	yes	3	primary	direct up [1]	1.05337	2.08444	4.94768	5.47636	up	up persistent	up-up-up-up	Yes	Yes	Yes	Q86YL7	cell membrane, cytoplasm	UniprotKB/Swiss-Prot	Receptor/cell adhesion	membrane glycoprotein, cell adhesion modulator	GeneCards		1.12648	2.35007	1.91319	8.1342	1.26205	46.1374	1.4234	60.724	123.071	1	0.00143867	1.07232e-11	5.47311e-12
TMEM51	transmembrane protein 51	1	15152532	15220478	1	no	no	yes	no	1	secondary	indirect down [3]	0.0848946	-0.802642	-1.68832	-0.21992	down	down transient	neutral-down-down-neutral	Yes	Yes	Yes	Q9NW97	no evidence (integral component of membrane)	Compartments	Other/undefined	undefined (no evidence)	GeneCards		5.36783	5.62226	9.87048	5.51939	32.6508	10.0167	22.8388	19.4467	111.333	1	1	0.00134322	1
PADI2	peptidyl arginine deiminase 2	1	17066761	17119451	-1	no	no	yes	no	1	secondary	direct down [2]	-0.286624	-0.835756	-6.09726	-0.689649	down	down persistent	neutral-down-down-down	Yes	No	No	Q9Y2J8	cytoplasm	UniprotKB/Swiss-Prot	Enzyme/Transporter	enzyme	UniprotKB/Swiss-Prot		11.5063	9.43888	3.17427	1.85654	1.79025	0	2.94422	1.81483	32.5253	1	1	0.000950068	1
CDA	cytidine deaminase	1	20589086	20618903	1	no	yes	yes	no	2	primary	direct up [1]	-0.0533681	2.25106	1.97677	1.81283	up	up persistent	neutral-up-up-up	Yes	No	Yes	P32320	secreted	UniprotKB/Swiss-Prot	Enzyme/Transporter	enzyme	UniprotKB/Swiss-Prot		3.95846	3.76976	1.01022	4.56002	3.19961	12.8176	3.97855	14.5657	47.86	1	0.0413596	0.0176206	0.080747
C1QC	complement C1q C chain	1	22643633	22648110	1	no	no	yes	yes	2	secondary	indirect down [3]	-1.07569	-1.45868	-4.24261	-4.09181	down	down persistent	down-down-down-down	No	No	No	P02747	secreted	UniprotKB/Swiss-Prot	Secreted factor	complement system	UniprotKB/Swiss-Prot	(complement pathway), (immunity), (immunity-innate)	0.711148	0.318194	0.366717	0.0903839	3.30122	0.131501	36.2099	2.13421	43.2633	1	1	0.000189852	4.48747e-09
C1QB	complement C1q B chain	1	22652762	22661637	1	no	no	no	yes	1	secondary	indirect down [3]	-0.617916	-1.40329	-2.17182	-4.85706	down	down persistent	down-down-down-down	No	No	No	P02746	secreted	UniprotKB/Swiss-Prot	Secreted factor	complement system	UniprotKB/Swiss-Prot	(complement pathway), (immunity), (immunity-innate)	1.54158	0.992577	1.48601	0.451919	2.337	0.430133	19.1273	0.630232	26.9967	1	1	0.216919	2.8711e-07
EPHB2	EPH receptor B2	1	22710839	22921500	1	no	yes	yes	no	2	primary	indirect down [3]	-0.293817	-1.79612	-4.71864	-1.40889	down	down persistent	neutral-down-down-down	Yes	No	No	P29323	cell membrane	UniprotKB/Swiss-Prot	Enzyme/Transporter	enzyme, receptor, tumor suppressor	UniprotKB/Swiss-Prot		5.97011	4.80246	10.9064	3.0762	85.0228	3.24301	57.1909	21.4527	191.665	1	0.00154792	1.07855e-12	0.100194
FUCA1	alpha-L-fucosidase 1	1	23845077	23868290	-1	no	yes	no	yes	2	primary	direct up [1]	0.628735	1.54112	0.656532	1.31125	up	up persistent	up-up-up-up	Yes	No	Yes	P04066	lysosome	UniprotKB/Swiss-Prot	Enzyme/Transporter	enzyme	UniprotKB/Swiss-Prot		95.6281	147.599	115.417	336.114	579.453	913.491	1329.86	3299.9	6817.46	1	1.92624e-07	1	0.0185002
THEMIS2	thymocyte selection associated family member 2	1	27872543	27886685	1	no	yes	no	yes	2	primary	direct up [1]	0.874931	1.20452	0.123075	1.56184	up	discontinous (up)	up-up-neutral-up	No	No	Yes	Q5TEJ8	cytoplasm, nucleus	UniprotKB/Swiss-Prot	Other/undefined	undefined (no evidence)	GeneCards	(immunity), (inflammatory response)	99.0363	181.597	86.3566	199.518	174.751	191.468	105.873	311.494	1350.09	1	0.000470221	1	0.000464518
PTAFR	platelet activating factor receptor	1	28147166	28193936	-1	no	yes	yes	no	2	primary	indirect down [3]	-0.266749	-1.20544	-1.97756	-0.35888	down	down transient	neutral-down-down-neutral	Yes	Yes	Yes	P25105	cell membrane	UniprotKB/Swiss-Prot	Receptor/cell adhesion	receptor	UniprotKB/Swiss-Prot	(chemotaxis)	68.2208	56.5284	92.9922	40.4197	280.14	70.9933	198.297	154.54	962.132	1	0.000112425	9.97461e-09	1
SDC3	syndecan 3	1	30869466	30908758	-1	no	no	no	yes	1	secondary	indirect down [3]	-0.0885739	-0.275233	-1.13635	-2.18133	down	down persistent	neutral-neutral-down-down	No	No	No	O75056	cell membrane	UniprotKB/Swiss-Prot	Receptor/cell adhesion	Cell surface proteoglycan	GeneCards		2.09937	1.93274	1.64856	1.29959	3.7612	1.64054	44.595	9.78016	66.7572	1	1	1	6.75765e-06
MARCKSL1	MARCKS like 1	1	32333839	32336233	-1	no	no	yes	no	1	secondary	direct down [2]	-0.338046	-0.820839	-1.84591	-0.762894	down	down persistent	neutral-down-down-down	Yes	Yes	Yes	P49006	cell membrane, cytoplasm, cytoskeleton	UniprotKB/Swiss-Prot	Cell structure & motility modulator	cytoskeleton regulator, cell movement regulator	GeneCards		61.5981	48.6366	67.5931	38.6971	83.9363	23.4031	28.7095	16.7741	369.348	1	0.567912	1.82716e-05	1
RNF19B	ring finger protein 19B	1	32936445	32964809	-1	no	no	yes	no	1	secondary	direct down [2]	0.0606416	-0.506027	-1.40065	-0.790859	down	down persistent	neutral-neutral-down-down	Yes	Yes	Yes	Q6ZMZ0	endoplasmic reticulum	UniprotKB/Swiss-Prot	Enzyme/Transporter	enzyme	UniprotKB/Swiss-Prot	(immunity-adaptive), (immunity), (Ubl conjugation pathway)	94.1786	98.179	106.512	75.2304	113.265	43.2486	62.5233	36.0431	629.18	1	1	0.00203006	1
CSF3R	colony stimulating factor 3 receptor	1	36466043	36483278	-1	no	no	no	yes	1	secondary	direct up [1]	-0.0580329	0.18312	0.628789	2.01578	up	up persistent	neutral-neutral-up-up	Yes	No	Yes	Q99062	cell membrane, secreted	UniprotKB/Swiss-Prot	Receptor/cell adhesion	cell adhesion protein, receptor	UniprotKB/Swiss-Prot		124.995	119.763	29.1787	33.2722	29.9168	47.2195	54.5457	219.081	657.972	1	1	1	3.6143e-05
MYCL	MYCL proto-oncogene, bHLH transcription factor	1	39895426	39902256	-1	no	yes	yes	no	2	primary	indirect down [3]	1.27226	1.51582	-1.83908	-0.313301	mixed	mixed	up-up-down-neutral	No	Yes	Yes	P12524	nucleus	UniprotKB/Swiss-Prot	Transcription regulator	transcription regulator, DNA-binding protein	UniprotKB/Swiss-Prot		12.301	29.5045	4.71396	12.6803	48.1953	13.5108	31.2904	25.0038	177.2	0.0904692	0.00764174	0.000221755	1
PLK3	polo like kinase 3	1	44800377	44805990	1	no	no	no	yes	1	secondary	indirect up [4]	0.0908977	0.512891	1.05979	1.44078	up	up persistent	neutral-neutral-up-up	No	No	No	Q9H4B4	cytoplasm, cytoskeleton, Golgi apparatus, nucleus	UniprotKB/Swiss-Prot	Enzyme/Transporter	enzyme	UniprotKB/Swiss-Prot	(apoptosis), (cell cycle), (DNA damage)	61.5706	65.5972	67.6603	97.3753	50.9831	106.434	33.3912	90.56	573.571	1	1	1	0.00710239
BTBD19	BTB domain containing 19	1	44808482	44815585	1	no	no	yes	yes	2	secondary	indirect up [4]	0.118921	0.843955	1.89819	2.88347	up	up persistent	neutral-up-up-up	Yes	Yes	No	C9JJ37	no evidence	Compartments	Other/undefined	undefined (no evidence)	GeneCards		19.4461	21.0952	18.2722	32.9211	10.5816	39.7227	6.68199	48.7496	197.47	1	0.264242	1.25051e-06	5.44459e-11
PRDX1	peroxiredoxin 1	1	45510914	45542732	-1	no	yes	yes	no	2	primary	indirect down [3]	0.0568118	-0.960566	-1.75917	-0.982478	down	down persistent	neutral-down-down-down	Yes	Yes	No	Q06830	cytoplasm	UniprotKB/Swiss-Prot	Enzyme/Transporter	enzyme, antioxidant	UniprotKB/Swiss-Prot		63.2314	65.8127	173.51	89.3111	187.734	55.4095	195.565	98.9072	929.482	1	0.00111592	2.46551e-08	1
AKR1A1	aldo-keto reductase family 1 member A1	1	45550543	45570049	1	no	no	yes	no	1	secondary	indirect down [3]	0.141622	-0.407344	-1.5133	-0.689746	down	down persistent	neutral-neutral-down-down	No	Yes	No	P14550	cell membrane, cytoplasm	UniprotKB/Swiss-Prot	Enzyme/Transporter	enzyme	UniprotKB/Swiss-Prot		35.7928	39.386	48.2225	36.9322	102.05	35.7462	98.5941	61.0542	457.778	1	1	0.00166379	1
PLPP3	phospholipid phosphatase 3	1	56494761	56645301	-1	no	no	no	yes	1	secondary	direct up [1]	0.216572	1.6348	1.28011	2.68534	up	up persistent	neutral-up-up-up	No	No	No	O14495	cell membrane, endoplasmic reticulum, Golgi apparatus	UniprotKB/Swiss-Prot	Enzyme/Transporter	enzyme	UniprotKB/Swiss-Prot	(metabolism)	1.13713	1.30567	0.54486	1.80894	1.41016	3.45691	2.6166	16.7185	28.9988	1	0.548148	1	0.000119015
GBP1	guanylate binding protein 1	1	89051882	89065360	-1	no	no	no	yes	1	secondary	direct down [2]	-0.170592	-0.259201	-0.502044	-1.26915	down	down persistent	neutral-neutral-neutral-down	No	No	No	P32455	cell membrane, cytoplasm, Golgi apparatus, secreted	UniprotKB/Swiss-Prot	Secreted factor	antimicrobial protein, enzyme	UniprotKB/Swiss-Prot	(immunity)	100.665	89.3805	70.9266	59.4558	66.8077	46.8877	113.565	46.9889	594.676	1	1	1	0.0324729
CSF1	colony stimulating factor 1	1	109910242	109930992	1	no	yes	yes	yes	3	primary	direct up [1]	0.223033	1.67656	3.47395	1.83947	up	up persistent	neutral-up-up-up	Yes	Yes	No	P09603	cell membrane, secreted	UniprotKB/Swiss-Prot	Secreted factor	cytokine, growth factor	UniprotKB/Swiss-Prot	(immunity), (inflammatory response), (immunity-innate)	6.13647	7.16484	6.98677	23.2189	6.64445	76.5674	4.95017	17.5047	149.174	1	0.00213247	1.03434e-09	0.0312282
ADORA3	adenosine A3 receptor	1	111499429	111503633	-1	no	no	yes	yes	2	secondary	indirect down [3]	0.197653	-1.16917	-7.13889	-2.35703	down	down persistent	neutral-down-down-down	Yes	No	No	P0DMS8	cell membrane	UniprotKB/Swiss-Prot	Receptor/cell adhesion	receptor	UniprotKB/Swiss-Prot		1.77161	2.0098	0.638339	0.285829	14.5125	0.0712914	20.9783	4.04628	44.3139	1	1	1.32104e-07	0.00261615
CTTNBP2NL	CTTNBP2 N-terminal like	1	112396214	112463456	1	no	yes	yes	no	2	primary	indirect down [3]	-0.0695386	-1.15715	-1.61073	-0.705646	down	down persistent	neutral-down-down-down	No	Yes	No	Q9P2B4	cytoplasm, cytoskeleton	UniprotKB/Swiss-Prot	Cell structure & motility modulator	lamellipodial actin dynamics regulator	GeneCards		17.7615	16.9618	30.362	12.9709	43.7321	13.9829	46.3144	28.2773	210.363	1	0.0363126	0.00828388	1
PTGFRN	prostaglandin F2 receptor inhibitor	1	116909916	116990353	1	no	no	no	yes	1	secondary	direct up [1]	0.0461535	0.201314	-0.160533	1.80974	up	up persistent	neutral-neutral-neutral-up	No	No	No	Q9P2B2	endoplasmic reticulum, Golgi apparatus	UniprotKB/Swiss-Prot	Signal transduction, cell cycle and death regulator	prostaglandin F2-alpha binding regulator	GeneCards		6.60654	6.79079	5.54765	5.86923	55.1704	49.7646	21.2265	75.0554	226.031	1	1	1	0.00126399
CD101	CD101 molecule	1	117001750	117036552	1	no	no	no	yes	1	secondary	direct up [1]	0.548781	0.0244388	-0.289666	2.61324	up	up persistent	neutral-neutral-neutral-up	No	No	No	Q93033	cell membrane	UniprotKB/Swiss-Prot	Enzyme/Transporter	enzyme	UniprotKB/Swiss-Prot		21.9392	32.0613	18.8173	18.742	41.3076	34.352	14.7985	90.1087	272.127	1	1	1	1.67163e-09
ZNF697	zinc finger protein 697	1	119619377	119648266	-1	no	no	no	yes	1	secondary	indirect up [4]	-0.0307899	-0.530791	0.840919	1.76281	up	up persistent	neutral-neutral-up-up	No	No	No	Q5TEC3	nucleus	UniprotKB/Swiss-Prot	Transcription regulator	transcription regulator, DNA-binding protein	UniprotKB/Swiss-Prot		14.7562	14.4719	40.6545	28.178	12.0857	21.6722	5.69656	19.3813	156.896	1	1	1	0.00474349
FCGR1A	Fc fragment of IgG receptor Ia	1	149782671	149791675	1	no	no	yes	no	1	secondary	indirect down [3]	-0.0502357	-0.207248	-3.12538	-1.25553	down	down persistent	neutral-neutral-down-down	Yes	No	No	P12314	cell membrane	UniprotKB/Swiss-Prot	Receptor/cell adhesion	receptor	UniprotKB/Swiss-Prot	(immunity), (immunity-innate)	4.60203	4.348	0.838964	0.761553	2.07337	0.213874	9.56673	4.0667	26.4712	1	1	0.0460382	1
ADAMTSL4	ADAMTS like 4	1	150549369	150560937	1	no	no	yes	no	1	secondary	indirect down [3]	-0.263959	-0.430344	-2.68372	-0.53175	down	down transient	neutral-neutral-down-neutral	Yes	Yes	No	Q6UY14	secreted	UniprotKB/Swiss-Prot	Enzyme/Transporter	enzyme	UniprotKB/Swiss-Prot	(apoptosis)	19.2139	15.899	8.22892	6.22933	38.4906	6.02266	29.3334	20.3618	143.78	1	1	2.55176e-07	1
S100A9	S100 calcium binding protein A9	1	153357854	153361023	1	no	no	yes	yes	2	secondary	direct down [2]	-0.212368	-0.778923	-3.33781	-2.35031	down	down persistent	neutral-down-down-down	Yes	Yes	Yes	P06702	cell membrane, cytoplasm, cytoskeleton, secreted	UniprotKB/Swiss-Prot	Secreted factor	antimicrobial protein, antioxidant	UniprotKB/Swiss-Prot	(apoptosis), (chemotaxis), (immunity), (inflammatory response), (immunity-innate)	261.733	225.707	231.71	134.453	349.412	34.6047	174.425	34.2111	1446.26	1	0.686723	2.907e-13	8.06532e-09
S100A12	S100 calcium binding protein A12	1	153373711	153375621	-1	no	no	yes	no	1	secondary	direct down [2]	-0.250543	-0.639802	-2.58323	-2.12608	down	down persistent	neutral-down-down-down	Yes	Yes	No	P80511	cell membrane, cytoplasm, cytoskeleton, secreted	UniprotKB/Swiss-Prot	Secreted factor	antimicrobial protein	UniprotKB/Swiss-Prot	(immunity), (inflammatory response), (immunity-innate)	19.7058	16.5413	37.1387	23.2926	18.9427	2.98162	6.17688	1.33273	126.112	1	1	0.00162359	0.252542
S100A8	S100 calcium binding protein A8	1	153390032	153391073	-1	no	no	yes	no	1	secondary	direct down [2]	-0.195006	-0.336405	-2.15926	-0.57974	down	down transient	neutral-neutral-down-neutral	Yes	Yes	Yes	P05109	cell membrane, cytoplasm, cytoskeleton, secreted	UniprotKB/Swiss-Prot	Secreted factor	antimicrobial protein	UniprotKB/Swiss-Prot	(apoptosis), (chemotaxis), (immunity), (inflammatory response), (immunity-innate)	130.983	114.219	119.014	94.8771	191.784	42.9134	58.9	39.2668	791.957	1	1	1.60687e-07	1
S100A6	S100 calcium binding protein A6	1	153534599	153536244	-1	no	no	yes	no	1	secondary	indirect down [3]	0.0212269	-0.0351734	-2.03496	-0.0785922	down	down transient	neutral-neutral-down-neutral	Yes	Yes	No	P06703	cell membrane, cytoplasm, nucleus	UniprotKB/Swiss-Prot	Enzyme/Transporter	transporter	UniprotKB/Swiss-Prot		81.4653	82.5645	65.5035	64.1292	177.903	43.5496	114.909	109.012	739.036	1	1	9.70223e-10	1
S100A4	S100 calcium binding protein A4	1	153543613	153550136	-1	no	no	yes	yes	2	secondary	indirect down [3]	0.0081596	-0.130569	-3.34607	-1.8455	down	down persistent	neutral-neutral-down-down	Yes	Yes	No	P26447	cytoplasm, nucleus, secreted	UniprotKB/Swiss-Prot	Cell structure & motility modulator	cell motility and invasiveness regulator, TP53 interactor	GeneCards		109.238	109.733	61.4094	56.3449	259.688	25.6005	175.71	48.8925	846.616	1	1	8.26885e-12	6.61035e-05
SLC27A3	solute carrier family 27 member 3	1	153774354	153780157	1	no	no	yes	no	1	secondary	indirect down [3]	0.154195	-0.0843211	-1.36455	-0.507466	down	down transient	neutral-neutral-down-neutral	No	Yes	No	Q5K4L6	mitochondrion	UniprotKB/Swiss-Prot	Enzyme/Transporter	transporter, enzyme	UniprotKB/Swiss-Prot	(metabolism)	36.8951	40.8682	40.1842	37.9593	84.2385	32.8066	42.2149	29.6303	344.797	1	1	0.0168033	1
RAB13	RAB13, member RAS oncogene family	1	153981617	153986358	-1	no	no	no	yes	1	secondary	direct up [1]	0.135399	-1.10199	-0.48741	1.65155	mixed	mixed	neutral-down-neutral-up	No	No	Yes	P51153	cell membrane, cytoplasm, endosome, Golgi apparatus	UniprotKB/Swiss-Prot	Enzyme/Transporter	enzyme	UniprotKB/Swiss-Prot		3.91602	4.2777	9.21817	4.20876	17.7249	12.8446	10.1185	32.384	94.6926	1	0.393667	1	0.0281197
PMVK	phosphomevalonate kinase	1	154924740	154936719	-1	no	no	yes	no	1	secondary	indirect down [3]	0.140389	0.460912	-1.89712	-0.51381	down	down transient	neutral-neutral-down-neutral	No	No	No	Q15126	cytoplasm	UniprotKB/Swiss-Prot	Enzyme/Transporter	enzyme	UniprotKB/Swiss-Prot	(metabolism)	9.07872	9.99191	6.7272	9.57825	22.8665	6.37281	13.9687	9.80286	88.3869	1	1	0.00968387	1
LMNA	lamin A/C	1	156082573	156140081	1	no	yes	yes	yes	3	primary	direct down [2]	-0.232609	-1.67149	-3.17549	-1.68911	down	down persistent	neutral-down-down-down	Yes	Yes	Yes	P02545	nucleus	UniprotKB/Swiss-Prot	Cell structure & motility modulator	structural molecule	UniprotKB/Swiss-Prot		136.673	116.282	249.28	78.6951	477.287	52.9247	212.303	65.7337	1389.18	1	0.00022529	3.96097e-09	0.011206
SEMA4A	semaphorin 4A	1	156147366	156177752	1	no	yes	yes	yes	3	primary	indirect down [3]	-0.138103	-0.952713	-2.09928	-1.482	down	down persistent	neutral-down-down-down	Yes	Yes	No	Q9H3S1	cell membrane	UniprotKB/Swiss-Prot	Secreted factor	cytokine	UniprotKB/Swiss-Prot	(immunity-adaptive), (angiogenesis), (differentiation), (immunity)	53.1723	48.2669	84.9999	43.447	132.154	30.7407	144.129	51.4699	588.38	1	0.0179707	5.829e-09	0.000693471
HDGF	heparin binding growth factor	1	156742109	156766925	-1	no	no	yes	no	1	secondary	indirect down [3]	0.130664	-0.458168	-1.30898	-0.150002	down	down transient	neutral-neutral-down-neutral	No	Yes	No	P51858	cytoplasm, nucleus, secreted	UniprotKB/Swiss-Prot	Transcription regulator	transcription regulator, DNA-binding protein, growth factor	UniprotKB/Swiss-Prot		101.85	111.351	132.389	96.6121	262.953	106.659	151.689	136.909	1100.41	1	1	0.0346637	1
ARHGEF11	Rho guanine nucleotide exchange factor 11	1	156934840	157045742	-1	no	no	yes	no	1	secondary	indirect down [3]	0.0363903	-0.581104	-1.46977	-0.602685	down	down persistent	neutral-neutral-down-down	No	Yes	No	O15085	cytoplasm	UniprotKB/Swiss-Prot	Chaperone/enzyme activity modulator	enzyme activity modulator	UniprotKB/Swiss-Prot		56.265	57.5867	66.4198	44.7048	129.734	47.0278	142.479	93.6332	637.85	1	1	0.00137192	1
FCRL3	Fc receptor like 3	1	157674321	157700769	-1	no	no	no	yes	1	secondary	direct down [2]	0.144879	0.0719225	0.01408	-1.31254	down	down persistent	neutral-neutral-neutral-down	No	No	No	Q96P31	cell membrane	UniprotKB/Swiss-Prot	Receptor/cell adhesion	receptor	UniprotKB/Swiss-Prot		88.1665	97.5215	93.0982	97.2862	67.6237	67.7155	81.63	32.7593	625.801	1	1	1	0.0169942
MNDA	myeloid cell nuclear differentiation antigen	1	158831351	158849506	1	no	no	yes	no	1	secondary	indirect down [3]	-0.17954	0.846059	-2.68339	-1.25513	mixed	mixed	neutral-up-down-down	Yes	Yes	No	P41218	cytoplasm, nucleus	UniprotKB/Swiss-Prot	Transcription regulator	transcription regulator, DNA-binding protein	UniprotKB/Swiss-Prot		44.6763	39.1242	5.00431	9.10559	43.811	6.50666	58.0689	24.2696	230.567	1	1	0.000813878	1
SLAMF8	SLAM family member 8	1	159826811	159837492	1	no	no	yes	yes	2	secondary	indirect down [3]	-0.404737	-1.23542	-2.8762	-2.28739	down	down persistent	neutral-down-down-down	Yes	Yes	No	Q9P0V8	cell membrane	Compartments	Receptor/cell adhesion	receptor	UniprotKB/Swiss-Prot		17.6557	13.167	7.44859	3.26315	144.946	19.5239	163.799	33.473	403.275	1	0.516995	1.6214e-08	4.39099e-06
PEA15	proliferation and apoptosis adaptor protein 15	1	160205380	160215376	1	no	yes	no	no	1	primary	direct down [2]	-0.150616	-0.997734	-1.33067	-0.643694	down	down persistent	neutral-down-down-down	Yes	Yes	No	Q15121	cytoplasm	UniprotKB/Swiss-Prot	Enzyme/Transporter	transporter	UniprotKB/Swiss-Prot	(apoptosis)	97.2013	87.4832	206.162	102.699	211.767	83.5471	147.041	93.9285	1029.83	1	0.0413596	0.0686252	1
FCGR2B	Fc fragment of IgG receptor IIb	1	161663147	161678654	1	no	no	no	yes	1	secondary	indirect down [3]	-0.209103	-0.111445	-0.468666	-1.85555	down	down persistent	neutral-neutral-neutral-down	No	No	No	P31994	cell membrane	UniprotKB/Swiss-Prot	Receptor/cell adhesion	receptor, proto-oncogene	UniprotKB/Swiss-Prot		17.7241	15.2282	13.9701	12.8585	25.4464	18.3508	48.9518	13.557	166.087	1	1	1	0.000207188
OLFML2B	olfactomedin like 2B	1	161983192	162023869	-1	no	no	yes	no	1	secondary	indirect down [3]	-0.203394	-1.19753	-3.73536	-0.262489	down	down transient	neutral-down-down-neutral	Yes	No	No	Q68BL8	secreted	UniprotKB/Swiss-Prot	Other/undefined	undefined (no evidence)	GeneCards		4.71238	3.99452	1.24893	0.600041	28.036	2.15463	42.7194	35.5906	119.056	1	1	2.80535e-07	1
ATP1B1	ATPase Na+/K+ transporting subunit beta 1	1	169105697	169132722	1	no	yes	no	no	1	primary	direct down [2]	0.167317	-1.62959	0.334988	-0.580454	down	down transient	neutral-down-neutral-neutral	No	No	No	P05026	cell membrane	UniprotKB/Swiss-Prot	Receptor/cell adhesion	cell adhesion protein, transporter	UniprotKB/Swiss-Prot		5.8192	6.56556	22.9203	7.61273	5.74688	7.29006	9.09106	6.08193	71.1277	1	4.6117e-05	1	1
RASAL2	RAS protein activator like 2	1	178094104	178484147	1	no	no	no	yes	1	secondary	direct up [1]	-0.154766	-1.03582	0.131413	1.61867	mixed	mixed	neutral-down-neutral-up	No	Yes	No	Q9UJF2	cytoplasm	Compartments	Chaperone/enzyme activity modulator	enzyme activity modulator	UniprotKB/Swiss-Prot		3.17032	2.78695	7.01442	3.45272	20.5774	21.9495	8.96346	27.1144	95.0292	1	0.653226	1	0.0342725
SOAT1	sterol O-acyltransferase 1	1	179293714	179358680	1	no	no	yes	yes	2	secondary	direct up [1]	0.0842791	0.263394	1.49372	1.85885	up	up persistent	neutral-neutral-up-up	Yes	No	Yes	P35610	endoplasmic reticulum	UniprotKB/Swiss-Prot	Enzyme/Transporter	enzyme	UniprotKB/Swiss-Prot	(metabolism)	86.8436	92.0832	74.0178	88.0167	52.0171	144.415	85.4025	310.161	932.957	1	1	0.00126965	9.10859e-07
LAMC1	laminin subunit gamma 1	1	183023420	183145592	1	no	no	yes	yes	2	secondary	direct up [1]	0.395078	0.148269	1.75363	3.27047	up	up persistent	neutral-neutral-up-up	Yes	Yes	No	P11047	secreted	UniprotKB/Swiss-Prot	Receptor/cell adhesion	cell adhesion protein	UniprotKB/Swiss-Prot		5.63365	7.47354	11.1366	12.2969	11.2029	38.0315	9.95665	96.4348	192.167	1	1	5.35501e-05	1.11762e-12
NCF2	neutrophil cytosolic factor 2	1	183555562	183590876	-1	no	yes	no	no	1	primary	indirect up [4]	-0.0124256	-0.902303	-0.446572	1.19254	mixed	mixed	neutral-down-neutral-up	No	Yes	No	P19878	cytoplasm	UniprotKB/Swiss-Prot	Enzyme/Transporter	enzyme	UniprotKB/Swiss-Prot		164.588	162.96	324.665	173.65	267.744	196.094	121.833	278.394	1689.93	1	0.0495008	1	0.325279
RGL1	ral guanine nucleotide dissociation stimulator like 1	1	183636085	183928532	1	no	yes	yes	yes	3	primary	indirect down [3]	-0.179701	-1.21852	-2.85621	-1.74355	down	down persistent	neutral-down-down-down	Yes	Yes	No	Q9NZL6	cytoplasm	Compartments	Chaperone/enzyme activity modulator	enzyme activity modulator	UniprotKB/Swiss-Prot		122.943	108.543	201.568	86.0152	371.833	51.292	434.293	129.652	1506.14	1	8.36481e-06	2.96211e-14	1.67376e-07
RGS1	regulator of G protein signaling 1	1	192575763	192580024	1	no	no	yes	no	1	secondary	indirect up [4]	-0.02458	0.218571	1.72381	1.19987	up	up persistent	neutral-neutral-up-up	No	Yes	No	Q08116	cell membrane, cytoplasm	UniprotKB/Swiss-Prot	Chaperone/enzyme activity modulator	enzyme activity modulator	UniprotKB/Swiss-Prot		58.8356	57.9725	33.287	38.7125	11.233	35.9688	8.82169	20.1238	264.955	1	1	0.00203316	1
CAMSAP2	calmodulin regulated spectrin associated protein family member 2	1	200739558	200860704	1	no	yes	no	no	1	primary	indirect down [3]	-0.340395	-1.09064	-0.459871	0.336339	down	down transient	neutral-down-neutral-neutral	No	No	No	Q08AD1	cytoplasm, cytoskeleton, Golgi apparatus	UniprotKB/Swiss-Prot	Cell structure & motility modulator	cytoskeleton (non-centrosomal microtubule) regulator	GeneCards		42.3671	33.4457	93.1099	43.1683	72.7761	51.7466	47.9712	60.6498	445.235	1	0.0235783	1	1
CHI3L1	chitinase 3 like 1	1	203178931	203186704	-1	no	no	yes	no	1	secondary	indirect down [3]	0.593346	-1.5621	-2.49552	-0.559612	mixed	mixed	up-down-down-neutral	Yes	Yes	No	P36222	cytoplasm, endoplasmic reticulum, secreted	UniprotKB/Swiss-Prot	Secreted factor	antimicrobial protein	UniprotKB/Swiss-Prot	(apoptosis), (inflammatory response)	0.655854	0.976657	0.733434	0.18566	8.3569	1.32367	27.4703	18.5471	58.2496	1	1	0.00259688	1
RAB7B	RAB7B, member RAS oncogene family	1	205976740	206003461	-1	no	yes	yes	no	2	primary	indirect down [3]	-0.318767	-2.15957	-2.75474	-1.28228	down	down persistent	neutral-down-down-down	Yes	Yes	No	Q96AH8	cytoplasm, endosome, Golgi apparatus, lysosome	UniprotKB/Swiss-Prot	Enzyme/Transporter	enzyme	UniprotKB/Swiss-Prot		9.56172	7.72759	42.4122	9.43282	51.2394	7.58715	28.7607	11.699	168.421	1	3.9457e-08	2.26298e-09	0.387982
LAMB3	laminin subunit beta 3	1	209614870	209652425	-1	yes	yes	no	yes	3	primary	indirect up [4]	1.95575	2.9567	0.877049	2.83889	up	up persistent	up-up-up-up	Yes	No	Yes	Q13751	secreted	UniprotKB/Swiss-Prot	Receptor/cell adhesion	cell adhesion protein, structural molecule	UniprotKB/Swiss-Prot		5.98264	23.267	6.75678	52.4891	9.01421	17.4288	3.72347	26.7154	145.377	0.000746386	9.75207e-09	1	2.86003e-06
G0S2	G0/G1 switch 2	1	209675412	209676390	1	yes	yes	yes	yes	4	primary	indirect up [4]	3.22839	2.91524	3.57469	6.72351	up	up persistent	up-up-up-up	Yes	No	Yes	P27469	mitochondrion	UniprotKB/Swiss-Prot	Signal transduction, cell cycle and death regulator	apoptosis regulator	GeneCards	(apoptosis)	8.02892	75.6584	21.5049	164.137	4.38176	53.4972	1.46318	153.725	482.396	5.95204e-08	2.88429e-09	4.88929e-09	2.59789e-13
CENPF	centromere protein F	1	214603195	214664571	1	no	no	yes	yes	2	secondary	indirect up [4]	0.101108	-0.0832115	1.6746	1.42548	up	up persistent	neutral-neutral-up-up	No	Yes	No	P49454	cytoplasm, cytoskeleton, nucleus	UniprotKB/Swiss-Prot	Signal transduction, cell cycle and death regulator	mitosis regulator, kinetochore function protein	GeneCards	(cell cycle), (cell division), (DNA synthesis), (differentiation), (mitosis)	20.1688	21.6081	21.7595	20.359	9.04347	29.1754	9.13011	24.5767	155.821	1	1	0.000304659	0.0432685
HLX	H2.0 like homeobox	1	220879431	220885059	1	no	no	yes	no	1	secondary	direct down [2]	0.0510188	-0.7823	-1.6351	-0.845027	down	down persistent	neutral-down-down-down	No	Yes	No	Q14774	nucleus	UniprotKB/Swiss-Prot	Transcription regulator	transcription regulator, DNA-binding protein	UniprotKB/Swiss-Prot	(differentiation)	19.4699	20.1779	22.6106	13.1253	18.1483	5.89352	17.5146	9.74428	126.684	1	0.949338	0.00234039	1
EPHX1	epoxide hydrolase 1	1	225810124	225845563	1	no	no	yes	no	1	secondary	indirect down [3]	-0.0983557	-0.925757	-1.88884	-0.251371	down	down transient	neutral-down-down-neutral	Yes	Yes	No	P07099	endoplasmic reticulum	UniprotKB/Swiss-Prot	Enzyme/Transporter	enzyme	UniprotKB/Swiss-Prot	(metabolism)	2.2637	2.09662	6.36059	3.5147	9.29558	2.53009	13.2895	11.1593	50.51	1	0.913443	0.00486242	1
RHOU	ras homolog family member U	1	228735479	228746664	1	no	yes	yes	yes	3	primary	direct down [2]	-0.463228	-1.48536	-2.74163	-1.68979	down	down persistent	neutral-down-down-down	Yes	Yes	No	Q7L0Q8	cell membrane, Golgi apparatus	UniprotKB/Swiss-Prot	Enzyme/Transporter	enzyme	UniprotKB/Swiss-Prot		55.0308	39.8816	220.868	78.2736	159.554	23.5726	76.3311	23.6089	677.121	1	1.72794e-05	8.64159e-10	0.0017048
DISC1	DISC1 scaffold protein	1	231626790	232041272	1	no	no	yes	yes	2	secondary	indirect down [3]	-0.306482	0.082477	-1.61666	-1.60228	down	down persistent	neutral-neutral-down-down	No	Yes	No	Q9NRI5	cytoplasm, cytoskeleton, mitochondrion	UniprotKB/Swiss-Prot	Signal transduction, cell cycle and death regulator	adaptor	UniprotKB/Swiss-Prot	(Wnt signaling pathway)	21.1297	17.0089	10.6335	10.8036	42.5921	14.0439	61.0479	20.0461	197.306	1	1	0.00690596	0.0087592
NID1	nidogen 1	1	235975830	236065109	-1	no	yes	yes	yes	3	primary	direct down [2]	-0.132628	-2.2951	-5.10889	-3.65969	down	down persistent	neutral-down-down-down	Yes	Yes	No	P14543	secreted	UniprotKB/Swiss-Prot	Receptor/cell adhesion	cell adhesion protein	UniprotKB/Swiss-Prot		19.3894	17.5951	51.0075	10.4922	51.2318	1.41082	49.6973	3.87906	204.703	1	2.73381e-09	7.29282e-14	1.26475e-11
NLRP3	NLR family pyrin domain containing 3	1	247416156	247449108	1	no	no	yes	no	1	secondary	direct down [2]	-0.117583	0.672854	-1.42158	-0.600199	mixed	mixed	neutral-up-down-down	No	No	No	Q96P20	cytoplasm, endoplasmic reticulum, Golgi apparatus, nucleus, secreted	UniprotKB/Swiss-Prot	Signal transduction, cell cycle and death regulator	inflammasome component, apoptosis regulator	GeneCards	(immunity), (inflammasome), (inflammatory response), (immunity-innate)	60.1143	55.4333	38.1984	59.9881	59.7183	22.6814	37.7114	24.788	358.633	1	1	0.0102846	1
ASAP2	ArfGAP with SH3 domain, ankyrin repeat and PH domain 2	2	9206765	9405683	1	no	yes	yes	yes	3	primary	direct up [1]	1.35267	4.22365	4.73233	6.48437	up	up persistent	up-up-up-up	Yes	Yes	Yes	O43150	cell membrane, cytoplasm, Golgi apparatus	UniprotKB/Swiss-Prot	Chaperone/enzyme activity modulator	enzyme activity modulator	UniprotKB/Swiss-Prot		3.42221	8.66518	1.34402	27.3103	0.475486	14.4748	0.725801	70.4011	126.819	1	1.89887e-08	9.98726e-08	8.59673e-12
KLF11	Kruppel like factor 11	2	10042849	10054836	1	no	no	yes	no	1	secondary	indirect down [3]	0.0446921	-0.715743	-1.54373	-0.0389211	down	down transient	neutral-down-down-neutral	Yes	Yes	No	O14901	nucleus	UniprotKB/Swiss-Prot	Transcription regulator	transcription regulator, DNA-binding protein	UniprotKB/Swiss-Prot	(apoptosis)	29.6029	30.4358	41.2998	24.8327	47.1612	15.9854	41.3992	40.2007	270.918	1	1	0.00120498	1
CYRIA	CYFIP related Rac1 interactor A	2	16549459	16666331	-1	no	no	no	yes	1	secondary	direct down [2]	-0.290128	-0.893283	-1.29826	-1.40658	down	down persistent	neutral-down-down-down	Yes	Yes	No	Q9H0Q0	no evidence	Compartments	Other/undefined	undefined (may regulate RAC1 signaling)	GeneCards		85.7261	70.0405	69.9756	37.4266	84.3205	33.7865	83.7717	31.5693	496.617	1	0.152324	0.0821661	0.0223301
FOSL2	FOS like 2, AP-1 transcription factor subunit	2	28392448	28417317	1	no	no	yes	yes	2	secondary	indirect up [4]	0.345314	0.748893	1.52275	2.46281	up	up persistent	neutral-up-up-up	Yes	No	Yes	P15408	nucleus	UniprotKB/Swiss-Prot	Transcription regulator	transcription regulator, DNA-binding protein	UniprotKB/Swiss-Prot		640.243	813.487	353.277	593.589	206.35	594.9	119.567	657.686	3979.1	1	0.442088	1.88721e-05	1.11762e-12
RASGRP3	RAS guanyl releasing protein 3	2	33436324	33564750	1	no	no	no	yes	1	secondary	direct up [1]	-0.121127	0.285819	1.04081	2.32609	up	up persistent	neutral-neutral-up-up	No	No	No	Q8IV61	cell membrane, cytoplasm	UniprotKB/Swiss-Prot	Chaperone/enzyme activity modulator	enzyme activity modulator	UniprotKB/Swiss-Prot		20.7833	19.1305	14.7711	17.9863	9.01471	18.4442	11.3239	56.7649	168.219	1	1	1	2.68804e-09
CRIM1	cysteine rich transmembrane BMP regulator 1	2	36355778	36551135	1	no	yes	yes	yes	3	primary	direct down [2]	0.0598045	-1.48397	-1.52543	-1.63758	down	down persistent	neutral-down-down-down	Yes	Yes	No	Q9NZV1	cell membrane, secreted	UniprotKB/Swiss-Prot	Receptor/cell adhesion	receptor	UniprotKB/Swiss-Prot		38.2018	39.7706	231.64	83.2885	155.105	53.6818	96.5118	30.9498	729.15	1	4.48432e-07	0.000367282	0.000164426
QPCT	glutaminyl-peptide cyclotransferase	2	37342827	37373322	1	no	no	no	yes	1	secondary	direct up [1]	-0.000571579	0.811155	0.800003	2.34096	up	up persistent	neutral-up-up-up	No	No	Yes	Q16769	secreted	UniprotKB/Swiss-Prot	Enzyme/Transporter	enzyme	UniprotKB/Swiss-Prot		11.0994	11.0575	8.01593	13.4955	14.6513	24.9231	8.98538	44.82	137.048	1	1	1	2.21049e-05
SLC8A1	solute carrier family 8 member A1	2	40097270	40611053	-1	no	no	yes	no	1	secondary	indirect down [3]	-0.163949	-0.623264	-2.0478	-0.462523	down	down transient	neutral-down-down-neutral	Yes	Yes	Yes	P32418	cell membrane	UniprotKB/Swiss-Prot	Enzyme/Transporter	transporter	UniprotKB/Swiss-Prot		87.4894	78.0159	54.7561	35.7461	94.5058	22.6418	91.2778	66.2696	530.702	1	1	2.58194e-08	1
EPAS1	endothelial PAS domain protein 1	2	46293667	46386697	1	no	no	no	yes	1	secondary	direct up [1]	0.768599	1.11631	-0.443712	1.5573	up	discontinous (up)	up-up-neutral-up	No	No	No	Q99814	nucleus	UniprotKB/Swiss-Prot	Transcription regulator	transcription regulator, DNA-binding protein	UniprotKB/Swiss-Prot	(angiogenesis), (differentiation)	6.1808	10.6251	4.52528	9.81616	5.49953	4.20388	8.7914	25.475	75.1172	1	0.109753	1	0.0158536
B3GNT2	UDP-GlcNAc:betaGal beta-1,3-N-acetylglucosaminyltransferase 2	2	62196115	62224731	1	no	no	yes	no	1	secondary	direct up [1]	-0.0400752	0.230861	1.62381	1.20028	up	up persistent	neutral-neutral-up-up	No	No	No	Q9NY97	Golgi apparatus	UniprotKB/Swiss-Prot	Enzyme/Transporter	enzyme	UniprotKB/Swiss-Prot		35.7236	34.7386	34.5606	40.3292	19.9708	60.7883	28.8366	66.6537	321.601	1	1	0.000125343	0.374707
TGFA	transforming growth factor alpha	2	70447284	70554193	-1	no	no	yes	no	1	secondary	indirect up [4]	-0.14828	-0.0502851	1.80503	1.69292	up	up persistent	neutral-neutral-up-up	No	No	No	P01135	cell membrane, secreted	UniprotKB/Swiss-Prot	Secreted factor	growth factor, mitogen	UniprotKB/Swiss-Prot		5.37011	4.82858	4.89706	4.79237	2.93199	9.89943	2.62892	8.33845	43.6869	1	1	0.0171517	0.1138
NAGK	N-acetylglucosamine kinase	2	71064344	71079808	1	no	no	yes	no	1	secondary	indirect down [3]	-0.136619	-0.35817	-1.55707	-0.890479	down	down persistent	neutral-neutral-down-down	No	Yes	No	Q9UJ70	cytoplasm	Compartments	Enzyme/Transporter	enzyme	UniprotKB/Swiss-Prot		197.952	179.952	163.539	128.076	338.708	115.434	316.602	170.833	1611.1	1	1	3.92055e-05	1
DYSF	dysferlin	2	71453561	71686763	1	no	yes	yes	yes	3	primary	direct up [1]	0.12294	2.14509	1.95549	1.61333	up	up persistent	neutral-up-up-up	Yes	No	No	O75923	cell membrane, cytoplasm	UniprotKB/Swiss-Prot	Other/undefined	undefined (skeletal muscle protein)	GeneCards		29.5635	31.8889	3.48559	15.5409	7.83284	32.0722	39.9981	121.332	281.714	1	0.00135353	0.00259688	0.0168608
LOXL3	lysyl oxidase like 3	2	74532258	74555690	-1	no	no	yes	no	1	secondary	indirect down [3]	0.164812	-0.568801	-2.40628	-1.26058	down	down persistent	neutral-neutral-down-down	No	Yes	No	P58215	cytoplasm, nucleus, secreted	UniprotKB/Swiss-Prot	Enzyme/Transporter	enzyme	UniprotKB/Swiss-Prot	(inflammatory response)	5.58933	6.26841	4.0184	2.74794	24.9923	4.79006	25.006	10.3486	83.761	1	1	7.42432e-07	0.506782
HK2	hexokinase 2	2	74834127	74893359	1	no	yes	yes	yes	3	primary	direct up [1]	0.287117	1.76256	1.36571	2.22652	up	up persistent	neutral-up-up-up	Yes	No	No	P52789	cytoplasm, mitochondrion	UniprotKB/Swiss-Prot	Enzyme/Transporter	enzyme	UniprotKB/Swiss-Prot	(metabolism)	46.4829	56.4265	27.4261	94.4229	103.921	269.656	92.9172	433.747	1125	1	2.07908e-06	0.0308593	3.62418e-08
CAPG	capping actin protein, gelsolin like	2	85394753	85418432	-1	no	no	yes	no	1	secondary	indirect down [3]	-0.00917636	-0.14344	-2.77357	0.0165451	down	down transient	neutral-neutral-down-neutral	Yes	Yes	No	P40121	cytoplasm, nucleus	UniprotKB/Swiss-Prot	Cell structure & motility modulator	actin-regulatory protein, cell motility regulator	GeneCards		34.5148	34.1419	14.5601	13.5181	143.812	21.2999	127.803	128.871	518.52	1	1	1.50794e-08	1
IL1R2	interleukin 1 receptor type 2	2	101991960	102028544	1	no	no	yes	no	1	secondary	direct up [1]	-0.645771	0.600845	2.5938	1.22478	mixed	mixed	down-up-up-up	No	No	No	P27930	cell membrane, secreted	UniprotKB/Swiss-Prot	Receptor/cell adhesion	receptor	UniprotKB/Swiss-Prot		11.0374	7.07739	2.39587	3.48079	4.56232	25.3976	3.06209	7.11707	64.1305	1	1	6.97218e-06	1
SOWAHC	sosondowah ankyrin repeat domain family member C	2	109614364	109618990	1	no	no	yes	no	1	secondary	direct down [2]	-0.117708	-0.634176	-1.72521	-1.12815	down	down persistent	neutral-down-down-down	Yes	Yes	No	Q53LP3	no evidence	Compartments	Other/undefined	undefined (no evidence)	GeneCards		6.36586	5.87975	16.4075	10.487	18.1559	5.4927	12.2239	5.65071	80.6633	1	1	0.000497089	1
MERTK	MER proto-oncogene, tyrosine kinase	2	111898607	112029561	1	no	no	no	yes	1	secondary	direct up [1]	-0.0485198	-0.112157	0.329125	2.64889	up	up persistent	neutral-neutral-neutral-up	No	No	No	Q12866	cytoplasm, cell membrane	UniprotKB/Swiss-Prot	Enzyme/Transporter	enzyme, proto-oncogene, receptor	UniprotKB/Swiss-Prot		10.7376	10.2961	1.74366	1.73291	18.54	23.3975	14.0406	88.6689	169.157	1	1	1	6.02626e-08
IL1B	interleukin 1 beta	2	112829751	112836816	-1	no	yes	yes	yes	3	primary	indirect up [4]	0.10173	1.11513	1.95977	2.14637	up	up persistent	neutral-up-up-up	Yes	No	No	P01584	cytoplasm, lysosome, secreted	UniprotKB/Swiss-Prot	Secreted factor	cytokine, mitogen	UniprotKB/Swiss-Prot	(inflammatory response)	361.17	387.628	274.351	593.807	63.418	240.813	21.7733	96.8174	2039.78	1	0.00924392	1.0804e-05	1.50677e-05
IL1RN	interleukin 1 receptor antagonist	2	113107214	113134016	1	no	no	yes	no	1	secondary	indirect up [4]	-0.404953	0.450869	4.56133	1.67512	up	up persistent	neutral-neutral-up-up	Yes	No	No	P18510	cytoplasm, secreted	UniprotKB/Swiss-Prot	Secreted factor	cytokine	UniprotKB/Swiss-Prot		20.4533	15.4613	29.6807	39.9753	3.84812	93.5344	2.63447	8.58058	214.168	1	1	4.20986e-13	0.175293
STEAP3	STEAP3 metalloreductase	2	119223831	119265652	1	no	no	no	yes	1	secondary	direct up [1]	-0.533023	0.820136	1.62654	3.09361	up	up persistent	neutral-up-up-up	No	No	Yes	Q658P3	endosome	UniprotKB/Swiss-Prot	Enzyme/Transporter	enzyme	UniprotKB/Swiss-Prot	(apoptosis), (cell cycle)	0.951908	0.654858	0.152216	0.314212	1.86631	6.53752	3.95108	34.7925	49.2206	1	1	0.143469	1.67376e-07
CXCR4	C-X-C motif chemokine receptor 4	2	136114349	136118149	-1	no	no	yes	yes	2	secondary	indirect up [4]	0.0215213	0.00399569	1.41923	1.37909	up	up persistent	neutral-neutral-up-up	No	No	No	P61073	cell membrane, endosome, lysosome	UniprotKB/Swiss-Prot	Receptor/cell adhesion	receptor	UniprotKB/Swiss-Prot		499.135	506.838	405.937	406.727	181.469	481.434	132.22	343.745	2957.51	1	1	0.00355709	0.0134098
CD302	CD302 molecule	2	159768628	159798255	-1	no	no	yes	no	1	secondary	indirect down [3]	-0.28257	-0.537664	-2.10915	-1.04638	down	down persistent	neutral-neutral-down-down	No	Yes	No	Q8IX05	cell membrane, cytoplasm	Compartments	Receptor/cell adhesion	receptor	UniprotKB/Swiss-Prot		32.2451	26.4058	13.9476	9.64452	36.4171	7.94518	88.9053	43.1217	258.632	1	1	0.00163151	1
DPP4	dipeptidyl peptidase 4	2	161992245	162074394	-1	no	no	yes	yes	2	secondary	direct up [1]	0.0349473	0.0410545	1.90237	2.73158	up	up persistent	neutral-neutral-up-up	Yes	No	No	P27487	cell membrane, secreted	UniprotKB/Swiss-Prot	Enzyme/Transporter	enzyme, cell adhesion protein, receptor	UniprotKB/Swiss-Prot		34.9889	35.9073	38.8952	39.4132	26.3011	97.3238	39.5716	263.336	575.737	1	1	1.74288e-05	2.6591e-10
DHRS9	dehydrogenase/reductase 9	2	169064789	169096167	1	no	yes	yes	yes	3	primary	direct up [1]	1.11712	2.60985	5.52761	6.98763	up	up persistent	up-up-up-up	Yes	No	Yes	Q9BPW9	endoplasmic reticulum	UniprotKB/Swiss-Prot	Enzyme/Transporter	enzyme	UniprotKB/Swiss-Prot	(metabolism)	2.406	5.24652	1.15211	6.37591	0.214095	13.1654	0.36666	51.7103	80.637	1	0.000128655	1.03591e-09	5.2972e-13
TFPI	tissue factor pathway inhibitor	2	187464230	187565760	-1	no	yes	no	no	1	primary	indirect up [4]	-0.0796412	-1.36666	0.861986	0.97372	mixed	mixed	neutral-down-up-up	No	No	No	P10646	endoplasmic reticulum, secreted	UniprotKB/Swiss-Prot	Chaperone/enzyme activity modulator	enzyme activity modulator	UniprotKB/Swiss-Prot	(blood coagulation), (hemostasis)	6.41058	6.12192	13.1191	4.84144	1.34034	2.48654	1.17054	2.27784	37.7683	1	0.0156055	1	1
STAT1	signal transducer and activator of transcription 1	2	190908460	191020960	-1	no	no	yes	yes	2	secondary	indirect down [3]	-0.0888796	-0.22156	-1.30046	-2.55524	down	down persistent	neutral-neutral-down-down	No	Yes	Yes	P42224	cytoplasm, nucleus	UniprotKB/Swiss-Prot	Transcription regulator	transcription regulator, DNA-binding protein	UniprotKB/Swiss-Prot		250.222	235.168	211.064	181.127	404.751	164.196	1135.63	193.127	2775.29	1	1	0.00242992	2.12142e-14
RAPH1	Ras association (RalGDS/AF-6) and pleckstrin homology domains 1	2	203394345	203535335	-1	no	yes	yes	yes	3	primary	direct down [2]	-0.658184	-0.976735	-2.22812	-1.63252	down	down persistent	down-down-down-down	Yes	Yes	No	Q70E73	cell membrane, cytoplasm, cytoskeleton	UniprotKB/Swiss-Prot	Signal transduction, cell cycle and death regulator	adaptor protein, cell migration regulator	GeneCards		48.7564	30.902	53.8705	26.7531	41.1318	8.79753	52.533	16.948	279.692	1	0.0381387	2.77046e-07	0.000871851
FZD5	frizzled class receptor 5	2	207762598	207769906	-1	no	no	yes	no	1	secondary	indirect down [3]	-0.0558678	-0.826929	-2.4223	-1.52482	down	down persistent	neutral-down-down-down	Yes	Yes	No	Q13467	cell membrane, Golgi apparatus	UniprotKB/Swiss-Prot	Receptor/cell adhesion	receptor	UniprotKB/Swiss-Prot	(Wnt signaling pathway)	3.20455	3.0856	5.48375	2.89574	13.2057	2.38039	23.754	8.25571	62.2655	1	1	3.5507e-05	0.0570341
FN1	fibronectin 1	2	215360440	215436073	-1	no	yes	yes	yes	3	primary	direct up [1]	0.881917	3.18073	4.88022	9.9367	up	up persistent	up-up-up-up	Yes	Yes	Yes	P02751	secreted	UniprotKB/Swiss-Prot	Receptor/cell adhesion	cell adhesion protein, acute-phase protein	UniprotKB/Swiss-Prot	(angiogenesis)	3.33652	6.18518	2.60682	22.768	23.0918	691.476	2.9654	2828.01	3580.44	1	7.24984e-08	1.46735e-16	1.04144e-20
TNS1	tensin 1	2	217799588	218033982	-1	no	no	no	yes	1	secondary	direct up [1]	-0.0101644	0.366803	0.288858	2.3139	up	up persistent	neutral-neutral-neutral-up	No	Yes	No	Q9HBL0	cytoplasm, cytoskeleton	UniprotKB/Swiss-Prot	Cell structure & motility modulator	cell matrix adhesion structure (fibrillar cell adhesion formation)	GeneCards		15.4628	15.2637	5.15147	6.73318	45.5247	55.8832	26.6253	131.67	302.314	1	1	1	6.11677e-09
CXCR1	C-X-C motif chemokine receptor 1	2	218162841	218166962	-1	no	no	no	yes	1	secondary	direct down [2]	0.217734	0.150984	-0.555025	-2.37153	down	down persistent	neutral-neutral-neutral-down	No	No	No	P25024	cell membrane	UniprotKB/Swiss-Prot	Receptor/cell adhesion	receptor	UniprotKB/Swiss-Prot	(chemotaxis)	3.40043	3.92449	3.51344	3.81944	2.45267	1.78152	5.64114	1.06054	25.5937	1	1	1	0.0238814
SLC11A1	solute carrier family 11 member 1	2	218382029	218396894	1	no	yes	yes	yes	3	primary	direct up [1]	0.0684834	2.58052	4.44572	6.51145	up	up persistent	neutral-up-up-up	Yes	Yes	No	P49279	cell membrane, endosome, lysosome	UniprotKB/Swiss-Prot	Enzyme/Transporter	transporter	UniprotKB/Swiss-Prot		94.9734	99.4114	24.9733	151.695	26.9716	594.432	8.83401	801.061	1802.35	1	5.59146e-11	1.46735e-16	4.62384e-19
CYP27A1	cytochrome P450 family 27 subfamily A member 1	2	218781749	218815293	1	no	yes	yes	no	2	primary	direct down [2]	-0.0945966	-1.62729	-2.82705	-0.39135	down	down transient	neutral-down-down-neutral	Yes	Yes	No	Q02318	mitochondrion	UniprotKB/Swiss-Prot	Enzyme/Transporter	enzyme	UniprotKB/Swiss-Prot	(metabolism)	39.5548	36.9002	242.35	78.9812	262.055	36.9321	69.572	53.0643	819.41	1	1.52811e-06	9.38401e-11	1
SGPP2	sphingosine-1-phosphate phosphatase 2	2	222424543	222562621	1	no	yes	yes	yes	3	primary	direct down [2]	-0.188222	-1.24682	-1.81596	-1.52821	down	down persistent	neutral-down-down-down	Yes	Yes	No	Q8IWX5	endoplasmic reticulum	UniprotKB/Swiss-Prot	Enzyme/Transporter	enzyme	UniprotKB/Swiss-Prot		36.1973	31.7552	273.594	114.906	55.505	15.4293	43.323	14.9788	585.689	1	0.00048014	0.000287906	0.0312282
GPR35	G protein-coupled receptor 35	2	240605430	240631259	1	no	yes	yes	no	2	primary	direct down [2]	-0.196864	-1.24181	-2.19915	-0.954549	down	down persistent	neutral-down-down-down	Yes	Yes	Yes	Q9HC97	cell membrane	UniprotKB/Swiss-Prot	Receptor/cell adhesion	receptor	UniprotKB/Swiss-Prot		43.0475	37.6078	88.2508	38.0182	62.978	13.8475	19.7489	10.2981	313.797	1	0.0127573	3.85071e-05	1
CAMK1	calcium/calmodulin dependent protein kinase I	3	9757347	9769992	-1	no	no	yes	yes	2	secondary	indirect down [3]	-0.0487324	-1.10473	-4.1271	-2.7372	down	down persistent	neutral-down-down-down	Yes	Yes	Yes	Q14012	cytoplasm, nucleus	UniprotKB/Swiss-Prot	Enzyme/Transporter	enzyme	UniprotKB/Swiss-Prot	(cell cycle), (differentiation)	10.7065	10.2577	15.2536	7.44143	90.4955	5.23366	38.225	5.67938	183.293	1	0.18423	7.87034e-12	8.52085e-07
IL17RC	interleukin 17 receptor C	3	9917074	9933630	1	no	no	yes	no	1	secondary	indirect down [3]	-0.131883	-0.252814	-2.81931	-0.432825	down	down transient	neutral-neutral-down-neutral	No	Yes	No	Q8NAC3	cell membrane	UniprotKB/Swiss-Prot	Receptor/cell adhesion	receptor	UniprotKB/Swiss-Prot	(inflammatory response)	1.3883	1.23926	0.787112	0.590256	6.70725	0.952948	9.6894	7.24957	28.6041	1	1	0.000874583	1
ATG7	autophagy related 7	3	11272309	11557665	1	no	no	yes	no	1	secondary	indirect down [3]	-0.12778	-0.489611	-1.55404	-0.591166	down	down persistent	neutral-neutral-down-down	No	Yes	No	O95352	cytoplasm	UniprotKB/Swiss-Prot	Chaperone/enzyme activity modulator	enzyme activity modulator	UniprotKB/Swiss-Prot	(Ubl conjugation pathway)	96.5288	88.2114	113.812	81.4218	228.672	78.06	149.137	98.8446	934.688	1	1	6.81982e-05	1
EOMES	eomesodermin	3	27715949	27722711	-1	no	no	yes	no	1	secondary	direct up [1]	0.102692	0.209527	1.26184	1.01298	up	up persistent	neutral-neutral-up-up	No	No	No	O95936	nucleus	UniprotKB/Swiss-Prot	Transcription regulator	transcription regulator, DNA-binding protein	UniprotKB/Swiss-Prot	(immunity-adaptive), (differentiation), (immunity)	95.9181	103.025	91.0066	104.577	61.2801	145.281	74.1266	149.823	825.037	1	1	0.0336026	1
CX3CR1	C-X3-C motif chemokine receptor 1	3	39263495	39281735	-1	no	no	no	yes	1	secondary	direct down [2]	-0.0337494	0.152265	-0.403471	-2.1173	down	down persistent	neutral-neutral-neutral-down	No	No	Yes	P49238	cell membrane	UniprotKB/Swiss-Prot	Receptor/cell adhesion	receptor	UniprotKB/Swiss-Prot	(immunity-adaptive), (immunity), (inflammatory response), (immunity-innate)	205.936	201.043	154.957	171.661	92.2344	68.6192	127.717	29.3933	1051.56	1	1	1	1.72541e-06
CCR2	C-C motif chemokine receptor 2	3	46353864	46360940	1	no	no	yes	no	1	secondary	indirect down [3]	-0.135178	0.00181383	-1.99065	-1.38167	down	down persistent	neutral-neutral-down-down	Yes	Yes	No	P41597	cell membrane	UniprotKB/Swiss-Prot	Receptor/cell adhesion	receptor	UniprotKB/Swiss-Prot	(inflammatory response)	39.7686	36.0102	15.8263	16.3022	74.5494	18.7832	42.6144	16.2752	260.13	1	1	8.75179e-06	0.137199
CCRL2	C-C motif chemokine receptor like 2	3	46407166	46412997	1	no	no	no	yes	1	secondary	indirect up [4]	0.174497	-0.754523	0.360964	1.6079	mixed	mixed	neutral-down-neutral-up	No	Yes	No	O00421	cell membrane	UniprotKB/Swiss-Prot	Receptor/cell adhesion	receptor	UniprotKB/Swiss-Prot		7.12886	7.98059	19.9554	11.7686	8.39016	10.1671	5.91517	17.9914	89.2973	1	1	1	0.0463412
LRRC2	leucine rich repeat containing 2	3	46515385	46606948	-1	no	no	yes	yes	2	secondary	indirect up [4]	-0.236701	0.100946	1.65299	2.37237	up	up persistent	neutral-neutral-up-up	No	No	No	Q9BYS8	cytoplasm	UniprotKB/Swiss-Prot	Enzyme/Transporter	enzyme	UniprotKB/Swiss-Prot		4.49668	3.8258	6.31218	6.59324	3.77288	12.4763	1.94365	10.385	49.8057	1	1	0.0292012	0.000637918
CAMP	cathelicidin antimicrobial peptide	3	48223347	48225491	1	no	no	yes	yes	2	secondary	direct up [1]	-1.96175	4.34157	7.30034	9.51921	mixed	mixed	down-up-up-up	Yes	No	Yes	P49913	secreted	UniprotKB/Swiss-Prot	Secreted factor	antimicrobial protein	UniprotKB/Swiss-Prot		0.0873271	0	0	0.437241	0	4.34646	0	20.3223	25.1933	1	0.816503	0.000315577	2.09994e-06
PFKFB4	6-phosphofructo-2-kinase/fructose-2,6-biphosphatase 4	3	48517684	48562015	-1	no	yes	no	yes	2	primary	direct up [1]	1.58075	2.58835	0.937357	3.07402	up	up persistent	up-up-up-up	Yes	No	Yes	Q16877	cytoplasm	Compartments	Enzyme/Transporter	enzyme	UniprotKB/Swiss-Prot		7.57575	22.3369	3.57542	23.1719	17.2113	32.8589	8.59828	72.3114	187.64	0.0708076	1.40372e-05	1	6.24264e-08
COL7A1	collagen type VII alpha 1 chain	3	48564073	48595329	-1	no	yes	no	no	1	primary	indirect up [4]	1.86228	2.5456	0.599121	2.28061	up	up persistent	up-up-up-up	Yes	No	Yes	Q02388	secreted	UniprotKB/Swiss-Prot	Receptor/cell adhesion	cell adhesion protein, enzyme activity modulator	UniprotKB/Swiss-Prot		1.78202	6.42107	1.33369	8.77493	3.43863	5.83018	0.821005	3.83498	32.2365	0.901123	0.00433996	1	0.20296
LAMB2	laminin subunit beta 2	3	49121114	49133118	-1	no	no	yes	no	1	secondary	indirect down [3]	-0.810779	-0.489891	-1.76125	0.763738	mixed	mixed	down-neutral-down-up	No	No	No	P55268	secreted	UniprotKB/Swiss-Prot	Receptor/cell adhesion	cell adhesion protein, structural molecule	UniprotKB/Swiss-Prot		3.72811	2.08071	2.03948	1.39518	17.5405	5.28043	26.6307	44.9143	103.609	1	1	0.011869	1
KLHDC8B	kelch domain containing 8B	3	49171598	49176486	1	no	no	yes	yes	2	secondary	direct up [1]	0.175064	1.12042	3.32153	4.32488	up	up persistent	neutral-up-up-up	Yes	No	No	Q8IXV7	cytoplasm	UniprotKB/Swiss-Prot	Signal transduction, cell cycle and death regulator	mitosis factor, chromosomal stability	GeneCards	(cell cycle), (cell division)	1.02826	1.1673	1.10198	2.37787	1.01152	12.3819	2.5214	51.8023	73.3925	1	1	3.97109e-05	1.78357e-08
NISCH	nischarin	3	52455118	52493068	1	no	no	yes	no	1	secondary	indirect down [3]	-0.00559989	-0.245087	-1.37488	-0.78721	down	down persistent	neutral-neutral-down-down	No	No	No	Q9Y2I1	cell membrane, cytoplasm, endosome	UniprotKB/Swiss-Prot	Receptor/cell adhesion	receptor	UniprotKB/Swiss-Prot	(apoptosis)	235.137	234.206	312.349	264.309	650.76	251.482	414.264	239.93	2602.44	1	1	0.0116586	1
STAB1	stabilin 1	3	52495338	52524495	1	no	yes	yes	yes	3	primary	indirect down [3]	-0.14864	-1.69699	-5.00255	-3.50458	down	down persistent	neutral-down-down-down	Yes	Yes	No	Q9NY15	cell membrane	UniprotKB/Swiss-Prot	Receptor/cell adhesion	receptor	UniprotKB/Swiss-Prot	(inflammatory response)	275.419	248.215	543.842	167.795	3257.13	101.546	2936.61	258.528	7789.09	1	3.38647e-06	1.07361e-15	1.72069e-12
NT5DC2	5'-nucleotidase domain containing 2	3	52524385	52535054	-1	no	yes	yes	no	2	primary	indirect down [3]	-0.337125	-1.24996	-2.02136	-0.525791	down	down transient	neutral-down-down-neutral	Yes	Yes	No	Q9H857	no evidence	Compartments	Enzyme/Transporter	enzyme	UniprotKB/Swiss-Prot		8.26724	6.49151	15.6826	6.63853	36.5501	8.9528	16.8148	11.5695	110.967	1	0.00576099	4.00643e-06	1
PRKCD	protein kinase C delta	3	53156009	53192717	1	no	yes	yes	no	2	primary	indirect down [3]	-0.0186021	-0.872031	-1.81091	-0.746643	down	down persistent	neutral-down-down-down	Yes	Yes	No	Q05655	cell membrane, cytoplasm, mitochondrion, nucleus	UniprotKB/Swiss-Prot	Enzyme/Transporter	enzyme, tumor suppressor	UniprotKB/Swiss-Prot	(apoptosis), (cell cycle)	88.8248	87.6045	119.704	65.3469	196.707	56.1985	131.361	78.1772	823.924	1	0.0427838	7.70326e-08	1
ST3GAL6	ST3 beta-galactoside alpha-2,3-sialyltransferase 6	3	98732236	98821201	1	no	no	yes	no	1	secondary	indirect down [3]	-0.554989	-1.23372	-1.62982	0.0415323	down	down transient	neutral-down-down-neutral	Yes	Yes	No	Q9Y274	Golgi apparatus	UniprotKB/Swiss-Prot	Enzyme/Transporter	enzyme	UniprotKB/Swiss-Prot		10.0071	6.79121	14.1658	5.77461	18.8219	5.86263	16.7018	17.1681	95.2932	1	0.0608816	0.0321966	1
FILIP1L	filamin A interacting protein 1 like	3	99828811	100114513	-1	no	no	no	yes	1	secondary	direct up [1]	0.0496666	-0.454403	0.23633	2.16334	up	up persistent	neutral-neutral-neutral-up	No	No	Yes	Q4L180	cytoplasm, nucleus	UniprotKB/Swiss-Prot	Signal transduction, cell cycle and death regulator	cell proliferation, migration and apoptosis regulator	GeneCards		3.34709	3.48762	3.169	2.11731	6.29362	7.11894	2.49874	11.1938	39.2261	1	1	1	0.0175834
ALCAM	activated leukocyte cell adhesion molecule	3	105366909	105576900	1	no	yes	no	no	1	primary	indirect up [4]	-0.357643	-1.07067	0.0166224	0.803757	mixed	mixed	neutral-down-neutral-up	Yes	No	No	Q13740	cell membrane, secreted	UniprotKB/Swiss-Prot	Receptor/cell adhesion	cell adhesion protein	UniprotKB/Swiss-Prot	(immunity-adaptive), (immunity)	82.83	64.7243	146.093	68.951	33.9621	33.5495	20.9269	36.5599	487.597	1	0.00431119	1	1
ARHGAP31	Rho GTPase activating protein 31	3	119294383	119420714	1	no	yes	yes	yes	3	primary	direct down [2]	-0.0561307	-1.12496	-1.84728	-1.58268	down	down persistent	neutral-down-down-down	Yes	Yes	No	Q2M1Z3	cytoplasm	Compartments	Chaperone/enzyme activity modulator	enzyme activity modulator	UniprotKB/Swiss-Prot		161.166	155.096	151.673	69.1446	123.238	34.0004	99.4389	32.971	826.728	1	0.000519458	9.99985e-07	0.000349426
ITGB5	integrin subunit beta 5	3	124761948	124901418	-1	no	no	yes	no	1	secondary	indirect down [3]	0.235462	0.185235	-3.07384	-0.713761	down	down persistent	neutral-neutral-down-down	No	No	Yes	P18084	cell membrane	UniprotKB/Swiss-Prot	Receptor/cell adhesion	cell adhesion protein, receptor	UniprotKB/Swiss-Prot		4.50617	5.26202	2.1364	2.65266	21.4977	2.59584	22.9857	13.9782	75.6147	1	1	1.48099e-06	1
PLXND1	plexin D1	3	129555214	129606676	-1	no	no	yes	no	1	secondary	indirect down [3]	0.0336373	-0.39545	-1.95871	-0.912693	down	down persistent	neutral-neutral-down-down	Yes	Yes	No	Q9Y4D7	cell membrane	UniprotKB/Swiss-Prot	Receptor/cell adhesion	receptor	UniprotKB/Swiss-Prot	(angiogenesis)	178.615	182.777	199.895	151.958	585.999	150.966	415.433	220.503	2086.14	1	1	2.44131e-09	1
ACP3	acid phosphatase 3	3	132317369	132368298	1	no	no	yes	no	1	secondary	indirect down [3]	-0.418762	0.553343	-2.18514	-0.607889	down	down persistent	neutral-neutral-down-down	Yes	Yes	No	P15309	cell membrane, cytoplasm, lysosome, nucleus, secreted	UniprotKB/Swiss-Prot	Enzyme/Transporter	enzyme	UniprotKB/Swiss-Prot		6.30696	4.63118	1.56895	2.24317	21.0104	4.5469	13.8331	9.16902	63.3097	1	1	0.00026317	1
P2RY1	purinergic receptor P2Y1	3	152835131	152841439	1	no	yes	no	yes	2	primary	direct up [1]	0.432275	1.68611	1.96362	3.10741	up	up persistent	neutral-up-up-up	Yes	No	No	P47900	cell membrane	UniprotKB/Swiss-Prot	Receptor/cell adhesion	receptor	UniprotKB/Swiss-Prot	(blood coagulation), (hemostasis)	2.35078	3.16477	1.85101	5.59999	0.961038	3.82368	1.35012	11.734	30.8353	1	0.0336394	0.0631047	2.87554e-05
PTX3	pentraxin 3	3	157436850	157443633	1	no	yes	yes	no	2	primary	direct down [2]	-0.592587	-1.77113	-4.55772	-1.10999	down	down persistent	down-down-down-down	Yes	Yes	Yes	P26022	secreted	UniprotKB/Swiss-Prot	Secreted factor	immune system regulator	GeneCards		26.2069	17.3888	14.0011	4.4791	5.77562	0.197251	2.44183	1.09234	71.5829	1	0.00107862	7.68417e-06	1
PLD1	phospholipase D1	3	171600404	171810950	-1	no	no	no	yes	1	secondary	direct up [1]	0.0817478	0.0110776	0.79475	1.63048	up	up persistent	neutral-neutral-up-up	Yes	No	Yes	Q13393	cytoplasm, endoplasmic reticulum, endosome, Golgi apparatus	UniprotKB/Swiss-Prot	Enzyme/Transporter	enzyme	UniprotKB/Swiss-Prot	(metabolism)	10.1156	10.7017	7.98839	7.90359	13.4203	22.0389	18.9662	58.7624	149.897	1	1	1	0.00527163
ETV5	ETS variant transcription factor 5	3	186046314	186110318	-1	no	no	yes	yes	2	secondary	indirect down [3]	-0.516804	-0.138648	-5.43892	-2.5969	down	down persistent	neutral-neutral-down-down	Yes	Yes	No	P41161	nucleus	UniprotKB/Swiss-Prot	Transcription regulator	transcription regulator, DNA-binding protein	UniprotKB/Swiss-Prot		5.53371	3.83151	1.25936	1.11917	39.6431	0.86819	25.2078	4.16214	81.625	1	1	3.44822e-10	8.77753e-05
MB21D2	Mab-21 domain containing 2	3	192796815	192917856	-1	no	yes	yes	no	2	primary	direct down [2]	-0.361351	-1.31187	-1.94177	-1.22246	down	down persistent	neutral-down-down-down	Yes	Yes	No	Q8IYB1	membrane	Compartments	Other/undefined	undefined (no evidence)	GeneCards		15.3014	11.8858	20.2322	7.93166	20.5789	5.14971	18.3952	7.77318	107.248	1	0.0184063	0.00184839	1
MELTF	melanotransferrin	3	196988621	197029817	-1	no	no	no	yes	1	secondary	indirect up [4]	0.961476	-0.257585	-0.695814	2.42992	mixed	mixed	up-neutral-down-up	No	No	No	P08582	cell membrane	UniprotKB/Swiss-Prot	Enzyme/Transporter	transporter	UniprotKB/Swiss-Prot		9.59131	18.6625	33.3841	28.2049	6.96481	4.50254	1.4803	7.85448	110.645	1	1	1	0.00175438
RGS12	regulator of G protein signaling 12	4	3293028	3439913	1	no	no	yes	yes	2	secondary	indirect down [3]	-0.0513787	-0.625815	-2.68762	-1.71769	down	down persistent	neutral-down-down-down	Yes	Yes	Yes	O14924	cytoplasm, nucleus	UniprotKB/Swiss-Prot	Chaperone/enzyme activity modulator	enzyme activity modulator	UniprotKB/Swiss-Prot		16.6154	16.0126	13.3804	8.83372	56.5155	9.00267	61.7587	18.7651	200.884	1	1	1.83499e-06	0.0155015
SH3TC1	SH3 domain and tetratricopeptide repeats 1	4	8182072	8241803	1	no	no	yes	no	1	secondary	direct down [2]	0.0144973	-0.490273	-1.55234	-0.236061	down	down transient	neutral-neutral-down-neutral	No	Yes	No	Q8TE82	no evidence	Compartments	Other/undefined	undefined (no evidence)	GeneCards		102.689	103.63	121.905	87.8726	199.408	68.6582	83.6937	70.9746	838.831	1	1	0.0193014	1
HS3ST1	heparan sulfate-glucosamine 3-sulfotransferase 1	4	11393150	11429564	-1	no	no	yes	no	1	secondary	indirect down [3]	0.0687642	-0.360922	-2.60523	-1.63877	down	down persistent	neutral-neutral-down-down	Yes	No	No	O14792	Golgi apparatus	UniprotKB/Swiss-Prot	Enzyme/Transporter	enzyme	UniprotKB/Swiss-Prot		2.58065	2.71092	1.48591	1.27184	13.4065	2.10633	9.52606	2.96304	36.0513	1	1	0.000153799	0.231447
LAP3	leucine aminopeptidase 3	4	17577198	17607972	1	no	no	no	yes	1	secondary	indirect down [3]	-0.011149	-0.24847	-0.637929	-1.29365	down	down persistent	neutral-neutral-down-down	No	No	No	P28838	cytoplasm	UniprotKB/Swiss-Prot	Enzyme/Transporter	enzyme	UniprotKB/Swiss-Prot		38.3574	38.0384	31.9897	26.7783	46.8783	30.3423	103.885	42.3146	358.584	1	1	1	0.0237956
CCDC149	coiled-coil domain containing 149	4	24806117	24980204	-1	no	no	yes	no	1	secondary	indirect down [3]	-0.261561	-0.117609	-2.54364	-0.414369	down	down transient	neutral-neutral-down-neutral	No	Yes	No	Q6ZUS6	no evidence	Compartments	Other/undefined	undefined (no evidence)	GeneCards		7.70976	6.40872	6.53357	5.8112	20.1107	3.48858	14.8211	11.0851	75.9688	1	1	1.69284e-06	1
CORIN	corin, serine peptidase	4	47593999	47838106	-1	no	no	yes	yes	2	secondary	indirect down [3]	0.240218	-1.09871	-4.70407	-2.93143	down	down persistent	neutral-down-down-down	Yes	No	No	Q9Y5Q5	cell membrane, secreted	UniprotKB/Swiss-Prot	Enzyme/Transporter	enzyme	UniprotKB/Swiss-Prot		0.875072	1.02293	1.72472	0.685532	21.365	0.772351	9.75664	1.26227	37.4645	1	1	1.58235e-08	0.00042077
NFXL1	nuclear transcription factor, X-box binding like 1	4	47847233	47914667	-1	no	yes	yes	yes	3	primary	indirect down [3]	-0.142608	-1.33915	-3.84563	-3.2292	down	down persistent	neutral-down-down-down	Yes	Yes	No	Q6ZNB6	nucleus	UniprotKB/Swiss-Prot	Transcription regulator	transcription regulator, DNA-binding protein	GeneCards		87.1037	78.8673	161.556	63.989	536.299	37.2561	522.688	55.5857	1543.35	1	1.2487e-06	5.06047e-17	2.47774e-15
TEC	tec protein tyrosine kinase	4	48135783	48269838	-1	no	yes	no	no	1	primary	indirect down [3]	-0.0278826	-1.73441	-1.45024	-0.881853	down	down persistent	neutral-down-down-down	No	Yes	Yes	P42680	cell membrane, cytoplasm, cytoskeleton	UniprotKB/Swiss-Prot	Enzyme/Transporter	enzyme	UniprotKB/Swiss-Prot	(immunity-adaptive), (immunity)	6.0467	5.91325	19.0334	5.53152	20.063	7.0873	22.1564	11.9271	97.7586	1	0.000470221	0.15906	1
CXCL8	C-X-C motif chemokine ligand 8	4	73740541	73743716	1	no	no	no	yes	1	secondary	indirect up [4]	-0.171398	-0.473169	0.947823	3.27967	up	up persistent	neutral-neutral-up-up	No	No	Yes	P10145	secreted	UniprotKB/Swiss-Prot	Secreted factor	cytokine	UniprotKB/Swiss-Prot	(chemotaxis), (inflammatory response)	457.367	406.228	1369.36	985.8	151.348	284.1	28.4174	273.642	3956.27	1	1	1	3.49528e-07
CXCL1	C-X-C motif chemokine ligand 1	4	73869393	73871308	1	no	no	yes	yes	2	secondary	indirect up [4]	0.0783607	0.706076	2.31072	2.70932	up	up persistent	neutral-up-up-up	No	Yes	No	P09341	secreted	UniprotKB/Swiss-Prot	Secreted factor	cytokine, growth factor	UniprotKB/Swiss-Prot	(inflammatory response)	21.4899	22.6775	58.8699	95.226	5.42637	23.5765	2.9271	19.4753	249.669	1	1	1.10112e-05	8.37942e-06
PPBP	pro-platelet basic protein	4	73986439	73988190	-1	no	no	yes	no	1	secondary	indirect up [4]	-0.137146	0.542433	2.15141	1.01866	up	up persistent	neutral-neutral-up-up	No	No	No	P02775	secreted	UniprotKB/Swiss-Prot	Secreted factor	antimicrobial protein, cytokine, growth factor, mitogen	UniprotKB/Swiss-Prot	(chemotaxis)	59.9361	54.5082	23.0363	33.9726	11.2758	48.6375	5.05512	10.5028	246.924	1	1	0.000113041	1
CXCL5	C-X-C motif chemokine ligand 5	4	73995642	73998677	-1	no	no	yes	yes	2	secondary	indirect up [4]	-0.280281	0.711301	4.98497	6.60764	up	up persistent	neutral-up-up-up	Yes	Yes	No	P42830	secreted	UniprotKB/Swiss-Prot	Secreted factor	cytokine	UniprotKB/Swiss-Prot		38.5757	31.625	22.1645	37.3628	15.3131	483.444	0.707198	58.606	687.798	1	1	3.4445e-13	8.51375e-10
EREG	epiregulin	4	74365145	74388749	1	no	no	no	yes	1	secondary	indirect up [4]	-0.50629	-0.920485	1.23242	2.31759	mixed	mixed	neutral-down-up-up	Yes	No	No	O14944	cell membrane, secreted	UniprotKB/Swiss-Prot	Secreted factor	growth factor, mitogen	UniprotKB/Swiss-Prot	(angiogenesis), (differentiation)	152.292	107.327	474.978	250.23	34.5904	75.4355	7.82715	38.177	1140.86	1	0.729088	0.927434	0.0059812
PARM1	prostate androgen-regulated mucin-like protein 1	4	74933095	75050115	1	no	no	yes	no	1	secondary	direct down [2]	-0.0757211	-0.459017	-2.3232	-0.885469	down	down persistent	neutral-neutral-down-down	Yes	Yes	No	Q6UWI2	cell membrane, endosome, Golgi apparatus	UniprotKB/Swiss-Prot	Other/undefined	undefined (may regulate TLP1 expression and telomerase activity)	GeneCards		4.43966	4.18199	4.5028	3.26217	12.4973	2.31467	4.4026	2.35461	37.9558	1	1	0.000333238	1
CXCL9	C-X-C motif chemokine ligand 9	4	76001275	76007509	-1	no	no	yes	yes	2	secondary	indirect down [3]	0.0881062	-2.85589	-5.53183	-8.26144	down	down persistent	neutral-down-down-down	Yes	No	No	Q07325	secreted	UniprotKB/Swiss-Prot	Secreted factor	cytokine	UniprotKB/Swiss-Prot	(inflammatory response)	1.07127	1.10255	0.176421	0	1.39306	0	36.3599	0.084063	40.1873	1	1	0.0130121	2.32788e-09
CXCL10	C-X-C motif chemokine ligand 10	4	76021118	76023497	-1	no	no	yes	yes	2	secondary	indirect down [3]	-0.374181	0.14194	-7.29971	-7.59662	down	down persistent	neutral-neutral-down-down	Yes	No	No	P02778	secreted	UniprotKB/Swiss-Prot	Secreted factor	cytokine	UniprotKB/Swiss-Prot	(chemotaxis), (inflammatory response)	4.26493	3.27069	0.584661	0.70021	5.28273	0	22.911	0.0940603	37.1083	1	1	0.00169084	2.74265e-06
COQ2	coenzyme Q2, polyprenyltransferase	4	83261536	83284914	-1	no	no	no	yes	1	secondary	direct up [1]	0.0209896	0.237972	1.03442	1.51448	up	up persistent	neutral-neutral-up-up	No	No	No	Q96H96	mitochondrion	UniprotKB/Swiss-Prot	Enzyme/Transporter	enzyme	UniprotKB/Swiss-Prot	(metabolism)	18.4276	18.7072	13.4081	15.8488	11.0205	21.7974	11.2733	32.4999	142.983	1	1	1	0.0201677
HPSE	heparanase	4	83292461	83335153	-1	no	no	yes	no	1	secondary	direct up [1]	-0.14072	0.205577	1.84961	1.23939	up	up persistent	neutral-neutral-up-up	No	No	No	Q9Y251	lysosome, nucleus, secreted	UniprotKB/Swiss-Prot	Receptor/cell adhesion	cell adhesion protein, enzyme	UniprotKB/Swiss-Prot		21.6797	19.4894	16.0716	18.7981	12.1624	43.7396	12.0766	28.9738	172.991	1	1	0.000783093	0.919125
GPAT3	glycerol-3-phosphate acyltransferase 3	4	83535914	83605875	1	no	yes	no	no	1	primary	direct down [2]	-0.0348492	-1.02328	0.0493583	-0.33372	down	down transient	neutral-down-neutral-neutral	Yes	Yes	No	Q53EU6	endoplasmic reticulum	UniprotKB/Swiss-Prot	Enzyme/Transporter	enzyme	UniprotKB/Swiss-Prot	(metabolism)	30.8134	30.1433	44.8842	22.1988	10.8281	10.6393	9.40414	7.34059	166.252	1	0.0247062	1	1
WDFY3	WD repeat and FYVE domain containing 3	4	84669597	84966690	-1	no	no	yes	no	1	secondary	indirect down [3]	-0.03609	-0.604998	-1.3549	-0.406197	down	down transient	neutral-down-down-neutral	No	Yes	No	Q8IZQ1	cytoplasm, nucleus	UniprotKB/Swiss-Prot	Signal transduction, cell cycle and death regulator	adaptor protein	GeneCards		79.1005	77.0427	111.646	73.2098	161.559	62.7526	165.053	124.37	854.734	1	1	0.0128941	1
SPP1	secreted phosphoprotein 1	4	87975667	87983532	1	no	no	yes	no	1	secondary	indirect up [4]	1.67237	-0.764819	3.7136	1.19668	mixed	mixed	up-down-up-up	Yes	No	Yes	P10451	secreted	UniprotKB/Swiss-Prot	Receptor/cell adhesion	cell adhesion protein, cytokine	UniprotKB/Swiss-Prot		0.623982	2.10428	7.19783	4.36429	1.30853	15.8206	1.09652	2.40237	34.9184	1	1	1.00798e-05	1
CCSER1	coiled-coil serine rich protein 1	4	90127535	91601913	1	no	no	no	yes	1	secondary	indirect down [3]	-0.143594	-0.981226	-0.908134	-2.44842	down	down persistent	neutral-down-down-down	No	No	No	Q9C0I3	no evidence	Compartments	Other/undefined	undefined (no evidence)	GeneCards		5.92855	5.34839	7.90878	4.0873	7.32224	3.89655	16.5296	2.97304	53.9945	1	0.712845	1	7.13549e-05
SLC39A8	solute carrier family 39 member 8	4	102251080	102431258	-1	no	no	no	yes	1	secondary	indirect up [4]	-0.140404	0.0202529	0.723773	1.55745	up	up persistent	neutral-neutral-up-up	Yes	No	No	Q9C0K1	cell membrane, lysosome	UniprotKB/Swiss-Prot	Enzyme/Transporter	transporter	UniprotKB/Swiss-Prot		272.241	247.06	232.068	235.392	58.0536	94.9785	40.6174	119.593	1300	1	1	1	0.000211303
PDGFC	platelet derived growth factor C	4	156760454	156971799	-1	no	no	yes	no	1	secondary	direct down [2]	0.523718	-0.288595	-1.96873	-0.842179	down	down persistent	neutral-neutral-down-down	Yes	Yes	Yes	Q9NRA1	cell membrane, cytoplasm, nucleus, secreted	UniprotKB/Swiss-Prot	Secreted factor	growth factor, mitogen	UniprotKB/Swiss-Prot		18.8004	27.0415	35.5398	28.9793	37.0763	9.1754	36.9698	20.5126	214.095	1	1	2.37872e-05	1
GASK1B	golgi associated kinase 1B	4	158124474	158173318	-1	no	no	no	yes	1	secondary	direct up [1]	0.0344582	0.391779	1.19769	1.82154	up	up persistent	neutral-neutral-up-up	Yes	No	No	Q6UWH4	Golgi apparatus	UniprotKB/Swiss-Prot	Other/undefined	undefined (no evidence)	GeneCards		35.2721	35.9045	35.2849	45.5892	56.2266	126.988	85.0545	301.094	721.414	1	1	0.570963	8.56159e-05
TMEM144	transmembrane protein 144	4	158201604	158255416	1	no	no	yes	yes	2	secondary	direct up [1]	0.414289	0.32394	1.67988	2.26576	up	up persistent	neutral-neutral-up-up	Yes	No	No	Q7Z5S9	cell membrane	Compartments	Enzyme/Transporter	transporter	UniprotKB/Swiss-Prot		5.23586	6.85596	3.96483	5.16541	9.83978	28.9836	17.4679	83.8878	161.401	1	1	0.0401147	6.5105e-05
ACSL1	acyl-CoA synthetase long chain family member 1	4	184755595	184826818	-1	no	no	no	yes	1	secondary	indirect up [4]	0.521336	0.373506	1.10152	2.85931	up	up persistent	neutral-neutral-up-up	No	No	Yes	P33121	endoplasmic reticulum, mitochondrion, peroxisome	UniprotKB/Swiss-Prot	Enzyme/Transporter	enzyme	UniprotKB/Swiss-Prot	(metabolism)	430.474	617.923	753.206	975.183	94.7351	201.706	63.1943	460.136	3596.56	1	1	1	5.45604e-12
AHRR	aryl-hydrocarbon receptor repressor	5	321714	438291	1	no	no	yes	no	1	secondary	indirect down [3]	-0.35914	-0.960367	-2.56671	-1.3965	down	down persistent	neutral-down-down-down	Yes	Yes	Yes	A9YTQ3	cytoplasm, nucleus	UniprotKB/Swiss-Prot	Transcription regulator	transcription regulator, DNA-binding protein	UniprotKB/Swiss-Prot		64.9663	50.4355	207.948	107.719	457.196	76.653	283.353	107.754	1356.03	1	0.797426	1.71877e-05	0.414323
MYO10	myosin X	5	16661907	16936288	-1	no	no	yes	yes	2	secondary	indirect down [3]	-0.257182	-0.649929	-3.63135	-2.20277	down	down persistent	neutral-down-down-down	Yes	No	No	Q9HD67	cell membrane, cytoplasm, cytoskeleton	UniprotKB/Swiss-Prot	Enzyme/Transporter	motor protein (intracellular transport)	UniprotKB/Swiss-Prot		3.66397	3.05991	1.70041	1.08555	10.1023	0.769967	6.67189	1.42949	28.4835	1	1	2.51673e-07	0.00556935
BASP1	brain abundant membrane attached signal protein 1	5	17065598	17276843	1	no	no	no	yes	1	secondary	direct up [1]	-0.154434	0.121462	0.977033	1.60232	up	up persistent	neutral-neutral-up-up	No	No	No	P80723	cell membrane	UniprotKB/Swiss-Prot	Other/undefined	undefined (membrane protein)	GeneCards		25.4727	22.9045	16.9352	18.3742	18.2924	35.7073	25.599	78.051	241.336	1	1	1	0.000428618
SELENOP	selenoprotein P	5	42799880	42887392	-1	no	no	no	yes	1	secondary	indirect down [3]	0.279583	0.152636	-0.413816	-5.66789	down	down persistent	neutral-neutral-neutral-down	No	No	No	P49908	secreted	UniprotKB/Swiss-Prot	Secreted factor	implicated as an extracellular antioxidant	GeneCards		0.48128	0.581846	0.79744	0.852251	2.63801	1.89481	139.457	2.68815	149.391	1	1	1	1.32104e-15
ELOVL7	ELOVL fatty acid elongase 7	5	60751791	60844274	-1	no	yes	yes	yes	3	primary	indirect up [4]	0.153749	1.77721	3.4777	3.45845	up	up persistent	neutral-up-up-up	Yes	No	No	A1L3X0	endoplasmic reticulum	UniprotKB/Swiss-Prot	Enzyme/Transporter	enzyme	UniprotKB/Swiss-Prot	(metabolism)	12.1092	13.5218	11.1557	37.4588	0.614325	6.7839	0.388581	4.4789	86.5112	1	2.7382e-05	6.76519e-06	0.000484753
NLN	neurolysin	5	65722205	65871725	1	no	yes	yes	no	2	primary	indirect down [3]	-0.17134	-1.2356	-1.72136	-1.02217	down	down persistent	neutral-down-down-down	Yes	Yes	Yes	Q9BYT8	cytoplasm, mitochondrion	UniprotKB/Swiss-Prot	Enzyme/Transporter	enzyme	UniprotKB/Swiss-Prot		16.3486	14.4509	41.3565	17.6085	49.5762	14.8819	90.3241	44.4108	288.958	1	0.00240114	0.000392348	1
VCAN	versican	5	83471618	83582303	1	no	no	yes	no	1	secondary	indirect up [4]	-0.133869	-0.0159122	2.52438	0.343334	up	up transient	neutral-neutral-up-neutral	No	Yes	No	P13611	secreted	UniprotKB/Swiss-Prot	Secreted factor	proteoglycan, major extracellular matrix component, cell motility regulator	GeneCards		1900.14	1731.7	747.769	738.9	57.2257	326.869	55.2502	70.1874	5628.05	1	1	3.92043e-09	1
MCTP1	multiple C2 and transmembrane domain containing 1	5	94703741	95284575	-1	no	no	yes	no	1	secondary	indirect down [3]	-0.179853	-0.943956	-2.54155	-1.07536	down	down persistent	neutral-down-down-down	Yes	Yes	No	Q6DN14	cytoplasm, endoplasmic reticulum, endosome	UniprotKB/Swiss-Prot	Other/undefined	undefined (neurotransmitter release modulator)	GeneCards		41.8926	36.8331	54.8061	28.61	65.4476	11.09	81.4351	38.7021	358.817	1	0.101391	6.83239e-09	1
ELL2	elongation factor for RNA polymerase II 2	5	95885098	95961851	-1	no	no	yes	yes	2	secondary	direct up [1]	0.0270785	0.0676077	2.10688	2.48211	up	up persistent	neutral-neutral-up-up	Yes	Yes	Yes	O00472	nucleus	UniprotKB/Swiss-Prot	Transcription regulator	transcription regulator	UniprotKB/Swiss-Prot		80.6463	82.3314	53.869	55.7268	26.6287	109.179	41.8293	234.72	684.93	1	1	1.23409e-05	7.66491e-08
TRIM36	tripartite motif containing 36	5	115124762	115180546	-1	no	yes	yes	no	2	primary	direct down [2]	-0.107052	-1.49383	-2.69124	-1.07035	down	down persistent	neutral-down-down-down	Yes	Yes	Yes	Q9NQ86	cytoplasm, cytoskeleton	UniprotKB/Swiss-Prot	Enzyme/Transporter	enzyme	UniprotKB/Swiss-Prot	(Ubl conjugation pathway)	10.4336	9.65073	18.5088	6.51914	13.0774	1.85757	10.6585	5.08725	75.793	1	0.00883006	0.000135037	1
FBN2	fibrillin 2	5	128257909	128659185	-1	no	no	yes	no	1	secondary	direct down [2]	-0.238711	-0.379481	-2.34693	-0.962607	down	down persistent	neutral-neutral-down-down	No	No	No	P35556	secreted	UniprotKB/Swiss-Prot	Cell structure & motility modulator	extracellular matrix component (microfibrils), TGF-beta bioavailability regulator	GeneCards		12.5204	10.5285	4.33498	3.49149	6.12538	1.21276	10.1211	5.14952	53.4841	1	1	0.00322002	1
PDLIM4	PDZ and LIM domain 4	5	132257696	132273454	1	no	yes	yes	yes	3	primary	direct up [1]	3.6813	6.53354	6.7938	9.08579	up	up persistent	up-up-up-up	Yes	No	Yes	P50479	cytoplasm, cytoskeleton, endosome, nucleus	UniprotKB/Swiss-Prot	Cell structure & motility modulator	cytoskeleton organization, cell migration regulator	GeneCards		0	0.327956	0	2.50912	0.0589551	10.2661	0	15.0437	28.2058	1	0.00515861	3.68835e-06	2.01769e-06
SLC22A4	solute carrier family 22 member 4	5	132294394	132344190	1	no	no	no	yes	1	secondary	indirect up [4]	0.0929985	0.644868	1.76065	2.82632	up	up persistent	neutral-up-up-up	No	No	No	Q9H015	cell membrane, mitochondrion	UniprotKB/Swiss-Prot	Enzyme/Transporter	transporter	UniprotKB/Swiss-Prot		4.15582	4.41846	2.55153	3.99863	1.52886	5.46106	1.23225	8.94313	32.2897	1	1	0.0548984	8.65728e-05
TIFAB	TIFA inhibitor	5	135444226	135452351	-1	no	yes	yes	yes	3	primary	indirect down [3]	0.140504	-1.795	-3.85584	-5.40487	down	down persistent	neutral-down-down-down	Yes	Yes	Yes	Q6ZNK6	no evidence	Compartments	Signal transduction, cell cycle and death regulator	inhibits TIFA-mediated activation of NF-kappa-B	GeneCards		6.38716	7.02303	22.2441	6.55035	29.7965	2.00492	112.558	2.6204	189.184	1	5.38666e-05	6.41445e-10	5.01771e-14
TGFBI	transforming growth factor beta induced	5	136028988	136063818	1	no	yes	yes	yes	3	primary	indirect down [3]	-0.207809	-1.51428	-5.41625	-2.47452	down	down persistent	neutral-down-down-down	Yes	Yes	Yes	Q15582	secreted	UniprotKB/Swiss-Prot	Receptor/cell adhesion	cell adhesion protein	UniprotKB/Swiss-Prot		257.418	222.645	153.7	52.7506	1156.51	26.9091	753.293	135.363	2758.58	1	0.00048014	1.35475e-14	1.19179e-07
HBEGF	heparin binding EGF like growth factor	5	140332843	140346603	-1	yes	yes	yes	yes	4	primary	direct up [1]	3.74857	6.21144	5.2337	6.35026	up	up persistent	up-up-up-up	Yes	Yes	Yes	Q99075	cell membrane, secreted	UniprotKB/Swiss-Prot	Secreted factor	growth factor, receptor	UniprotKB/Swiss-Prot		1.50962	20.7038	0.877044	72.3069	3.21207	127.129	1.36169	103.519	330.619	3.10426e-06	4.4086e-12	3.53531e-13	1.08876e-12
SRA1	steroid receptor RNA activator 1	5	140537340	140557677	-1	no	yes	no	yes	2	primary	indirect up [4]	0.655855	1.63865	0.658927	1.66398	up	up persistent	up-up-up-up	Yes	No	Yes	Q9HD15	cytoplasm, nucleus	UniprotKB/Swiss-Prot	Transcription regulator	transcription regulator, receptor, NR co-activator	GeneCards	(apoptosis)	55.2748	87.0436	40.035	125.751	71.5261	114.232	28.4692	90.6834	613.016	1	1.91782e-07	1	0.000138697
APBB3	amyloid beta precursor protein binding family B member 3	5	140558268	140564781	-1	no	yes	no	yes	2	primary	direct up [1]	0.741627	1.61413	0.589428	1.43027	up	up persistent	up-up-up-up	No	No	Yes	O95704	cytoplasm, nucleus	UniprotKB/Swiss-Prot	Other/undefined	undefined (amyloid-beta binding, TF binding/interacting protein)	GeneCards		81.858	136.951	62.9018	192.251	115.546	175.389	57.7549	155.517	978.168	1	2.61427e-07	1	0.00698079
CD14	CD14 molecule	5	140631728	140633701	-1	no	yes	no	yes	2	primary	direct up [1]	1.1412	2.5553	0.108882	1.90897	up	discontinous (up)	up-up-neutral-up	No	No	Yes	P08571	cell membrane, Golgi apparatus, secreted	UniprotKB/Swiss-Prot	Receptor/cell adhesion	receptor	UniprotKB/Swiss-Prot	(immunity), (inflammatory response), (immunity-innate)	163.167	359.573	89.9648	533.716	645.672	697.788	309.716	1162.27	3961.87	0.348754	1.87293e-08	1	9.52549e-05
DPYSL3	dihydropyrimidinase like 3	5	147390808	147510068	-1	no	no	yes	yes	2	secondary	indirect up [4]	0.28668	1.23924	4.33842	6.89769	up	up persistent	neutral-up-up-up	Yes	No	No	Q14195	cytoplasm	UniprotKB/Swiss-Prot	Enzyme/Transporter	enzyme	UniprotKB/Swiss-Prot		0.634392	0.795171	4.77077	11.1546	0.652351	14.8107	0	3.26702	36.085	1	0.115517	2.58194e-08	7.26538e-05
PPARGC1B	PPARG coactivator 1 beta	5	149730298	149855022	1	no	yes	yes	yes	3	primary	direct up [1]	0.762117	1.60035	2.02036	2.795	up	up persistent	up-up-up-up	Yes	No	Yes	Q86YN6	nucleus	UniprotKB/Swiss-Prot	Transcription regulator	transcription regulator, NR co-activator	UniprotKB/Swiss-Prot		15.6035	26.1989	13.4652	41.995	31.2066	126.492	36.6336	255.252	546.847	1	0.00102372	2.82775e-05	4.98756e-09
CSF1R	colony stimulating factor 1 receptor	5	150053291	150113372	-1	no	no	yes	no	1	secondary	indirect down [3]	0.195367	-0.45393	-1.59756	0.230213	down	down transient	neutral-neutral-down-neutral	No	Yes	No	P07333	cell membrane	UniprotKB/Swiss-Prot	Enzyme/Transporter	enzyme, proto-oncogene, receptor	UniprotKB/Swiss-Prot	(immunity), (inflammatory response), (immunity-innate)	218.818	250.329	265.338	193.876	972.626	321.486	498.455	584.312	3305.24	1	1	7.81398e-05	1
CD74	CD74 molecule	5	150400041	150412969	-1	no	no	no	yes	1	secondary	direct down [2]	0.0236022	-0.242637	-0.871022	-2.05979	down	down persistent	neutral-neutral-down-down	No	No	No	P04233	cell membrane, endoplasmic reticulum, endosome, Golgi apparatus, lysosome	UniprotKB/Swiss-Prot	Chaperone/enzyme activity modulator	chaperone	UniprotKB/Swiss-Prot	(immunity-adaptive), (immunity)	1293.18	1314.35	1152.4	973.439	1100.02	601.647	2282.69	547.35	9265.08	1	1	1	5.44459e-11
SMIM3	small integral membrane protein 3	5	150778757	150796734	1	no	yes	yes	yes	3	primary	direct up [1]	-0.0370022	2.02489	2.01559	1.64289	up	up persistent	neutral-up-up-up	Yes	Yes	Yes	Q9BZL3	no evidence (integral component of membrane)	Compartments	Other/undefined	undefined (no evidence)	GeneCards		6.70248	6.51146	4.26055	17.9167	4.26928	17.2251	5.84372	17.5415	80.2708	1	4.73992e-05	0.000627583	0.0445575
SH3PXD2B	SH3 and PX domains 2B	5	172325000	172454525	-1	no	no	yes	no	1	secondary	direct up [1]	-0.287892	0.247604	2.69563	0.156388	up	up transient	neutral-neutral-up-neutral	Yes	No	No	A1X283	cytoplasm	UniprotKB/Swiss-Prot	Signal transduction, cell cycle and death regulator	adaptor	UniprotKB/Swiss-Prot	(differentiation)	1.3883	1.10615	0.774958	0.918831	2.64648	15.5782	16.4667	18.3262	57.2058	1	1	2.52896e-05	1
HRH2	histamine receptor H2	5	175658030	175710756	1	no	no	yes	no	1	secondary	indirect down [3]	-0.230973	0.325405	-2.203	-0.351863	down	down transient	neutral-neutral-down-neutral	Yes	Yes	No	P25021	cell membrane	UniprotKB/Swiss-Prot	Receptor/cell adhesion	receptor	UniprotKB/Swiss-Prot		15.0099	12.6217	4.21031	5.6391	33.8803	7.27031	25.0506	19.583	123.265	1	1	9.89702e-05	1
PDLIM7	PDZ and LIM domain 7	5	177483394	177497606	-1	no	yes	no	no	1	primary	direct down [2]	-0.0622695	-1.31325	-1.32286	0.821503	mixed	mixed	neutral-down-down-up	Yes	Yes	Yes	Q9NR12	cytoplasm, cytoskeleton	UniprotKB/Swiss-Prot	Signal transduction, cell cycle and death regulator	adaptor	GeneCards	(differentiation)	32.035	30.6237	54.5519	22.0697	43.5447	17.7748	15.93	27.9524	244.482	1	0.000215276	0.0898812	1
N4BP3	NEDD4 binding protein 3	5	178113532	178126081	1	no	no	no	yes	1	secondary	direct up [1]	0.00650268	0.333776	1.4675	2.03231	up	up persistent	neutral-neutral-up-up	No	Yes	No	O15049	cytoplasm	UniprotKB/Swiss-Prot	Other/undefined	undefined (nerve development)	GeneCards		17.7091	17.7964	9.69062	12.2128	10.1946	28.7493	6.83138	27.5623	130.747	1	1	0.10992	0.00181911
SLC22A23	solute carrier family 22 member 23	6	3268962	3457050	-1	no	no	yes	yes	2	secondary	direct up [1]	0.12797	0.917313	1.57735	2.87185	up	up persistent	neutral-up-up-up	Yes	No	Yes	A1A5C7	cell membrane	Compartments	Enzyme/Transporter	transporter	UniprotKB/Swiss-Prot		22.2788	24.3134	8.49344	16.1477	9.15368	27.2814	8.47981	63.1157	179.264	1	0.308905	0.00203006	1.08416e-10
F13A1	coagulation factor XIII A chain	6	6144084	6321013	-1	no	no	no	yes	1	secondary	direct down [2]	-0.0144713	0.199872	-1.75956	-6.22223	down	down persistent	neutral-neutral-down-down	No	No	Yes	P00488	cytoplasm, secreted	UniprotKB/Swiss-Prot	Enzyme/Transporter	enzyme	UniprotKB/Swiss-Prot	(blood coagulation), (hemostasis)	51.388	50.8131	18.658	21.077	4.29247	1.20248	191.823	2.5937	341.848	1	1	0.596772	8.36266e-12
BMP6	bone morphogenetic protein 6	6	7726099	7881728	1	no	yes	no	yes	2	primary	indirect up [4]	0.591355	1.68386	1.43218	4.27588	up	up persistent	up-up-up-up	Yes	No	No	P22004	secreted	UniprotKB/Swiss-Prot	Secreted factor	cytokine, growth factor	UniprotKB/Swiss-Prot	(differentiation)	4.42008	6.72886	2.82659	8.97601	1.99508	6.0179	0.642176	13.4515	45.0582	1	0.0202475	0.544837	1.32773e-06
RNF144B	ring finger protein 144B	6	18387350	18468870	1	no	yes	yes	no	2	primary	direct down [2]	-0.236795	-0.966208	-1.78271	-0.601355	down	down persistent	neutral-down-down-down	Yes	Yes	No	Q7Z419	cytoplasm, mitochondrion	UniprotKB/Swiss-Prot	Enzyme/Transporter	enzyme	UniprotKB/Swiss-Prot	(apoptosis), (Ubl conjugation pathway)	152.139	129.093	183.921	93.48	102.797	29.8059	80.2108	52.8485	824.295	1	0.00222984	2.51673e-07	1
SOX4	SRY-box transcription factor 4	6	21593751	21598619	1	no	no	no	yes	1	secondary	direct up [1]	-0.0285859	0.194505	0.718378	2.30941	up	up persistent	neutral-neutral-up-up	Yes	No	No	Q06945	nucleus	UniprotKB/Swiss-Prot	Transcription regulator	transcription regulator, DNA-binding protein	UniprotKB/Swiss-Prot		10.08	9.75033	7.88114	9.45494	12.8807	21.0409	8.3336	40.6441	120.066	1	1	1	3.19665e-05
IER3	immediate early response 3	6	30743199	30744548	-1	no	yes	yes	yes	3	primary	direct down [2]	-0.626802	-1.19133	-3.13075	-2.28782	down	down persistent	down-down-down-down	Yes	Yes	No	P46695	nucleus	UniprotKB/Swiss-Prot	Signal transduction, cell cycle and death regulator	signaling pathway modulator	GeneCards		114.997	74.3766	93.1262	40.8863	135.628	15.3074	90.2888	18.3626	582.973	1	0.000294625	6.28045e-13	1.15251e-08
LST1	leukocyte specific transcript 1	6	31586124	31588909	1	no	no	yes	yes	2	secondary	indirect down [3]	-0.267342	-0.816082	-2.52409	-1.57627	down	down persistent	neutral-down-down-down	Yes	Yes	No	O00453	Golgi apparatus	UniprotKB/Swiss-Prot	Signal transduction, cell cycle and death regulator	membrane protein, lymphocyte proliferation regulator	GeneCards	(immunity)	32.6283	26.9809	16.8122	9.7565	66.0081	11.5336	52.7223	17.5738	234.016	1	1	1.88324e-08	0.00745613
NCR3	natural cytotoxicity triggering receptor 3	6	31588895	31593006	-1	no	no	no	yes	1	secondary	direct down [2]	0.305093	0.969114	-1.09173	-2.48975	mixed	mixed	neutral-up-down-down	No	No	No	O14931	cell membrane	UniprotKB/Swiss-Prot	Receptor/cell adhesion	receptor	UniprotKB/Swiss-Prot	(immunity)	8.25839	10.2314	2.57573	5.40675	4.87977	2.31702	4.64462	0.820155	39.1338	1	1	1	0.00332178
AIF1	allograft inflammatory factor 1	6	31615217	31617021	1	no	no	yes	no	1	secondary	indirect down [3]	-0.0729641	-0.286382	-1.87483	-1.04518	down	down persistent	neutral-neutral-down-down	No	Yes	No	P55008	cell membrane, cytoplasm, cytoskeleton	UniprotKB/Swiss-Prot	Cell structure & motility modulator	membrane ruffling, cell motility regulator	GeneCards		37.9881	35.9236	19.3809	16.1597	105.808	28.9259	163.327	79.2476	486.761	1	1	1.00798e-05	1
HSPA1A	heat shock protein family A (Hsp70) member 1A	6	31815543	31817946	1	no	no	yes	no	1	secondary	indirect down [3]	0.144193	-0.552525	-2.07684	-0.53083	down	down transient	neutral-neutral-down-neutral	Yes	Yes	No	P0DMV8	cytoplasm, cytoskeleton, nucleus, secreted	UniprotKB/Swiss-Prot	Chaperone/enzyme activity modulator	chaperone, receptor	UniprotKB/Swiss-Prot	(stress response)	80.4868	88.6694	148.078	101.287	487.748	115.995	197.703	136.978	1356.95	1	1	8.73435e-06	1
HSPA1B	heat shock protein family A (Hsp70) member 1B	6	31827738	31830254	1	no	no	yes	no	1	secondary	indirect down [3]	-0.177968	-0.0479462	-1.77605	-0.866477	down	down persistent	neutral-neutral-down-down	No	Yes	No	P0DMV9	cytoplasm, cytoskeleton	UniprotKB/Swiss-Prot	Chaperone/enzyme activity modulator	chaperone, receptor	UniprotKB/Swiss-Prot	(stress response)	34.1537	30.1954	55.2738	54.0054	165.364	48.8189	106.291	58.4716	552.574	1	1	0.00298228	1
C2	complement C2	6	31897785	31945672	1	no	no	yes	yes	2	secondary	indirect down [3]	-0.651186	-0.807144	-2.53564	-2.41918	down	down persistent	down-down-down-down	No	No	No	P06681	secreted	UniprotKB/Swiss-Prot	Enzyme/Transporter	enzyme	UniprotKB/Swiss-Prot	(complement pathway), (immunity), (immunity-innate)	5.52118	3.4798	2.34219	1.11788	5.14421	0.857108	37.6702	7.01253	63.1452	1	1	0.00277253	1.56875e-05
HLA-DRA	major histocompatibility complex, class II, DR alpha	6	32439878	32445046	1	no	no	yes	yes	2	secondary	direct down [2]	0.034946	-0.606742	-1.798	-2.87341	down	down persistent	neutral-down-down-down	Yes	Yes	Yes	P01903	cell membrane, cytoplasm, endoplasmic reticulum, endosome, lysosome	UniprotKB/Swiss-Prot	Receptor/cell adhesion	receptor (MHC II)	UniprotKB/Swiss-Prot	(immunity-adaptive), (immunity)	656.041	672.089	867.318	569.118	583.449	167.63	1291.77	176.14	4983.55	1	1	4.3038e-09	9.54089e-16
HLA-DRB5	major histocompatibility complex, class II, DR beta 5	6	32517353	32530287	-1	no	no	yes	yes	2	secondary	direct down [2]	0.0347072	-0.131967	-2.29318	-2.94479	down	down persistent	neutral-neutral-down-down	Yes	Yes	No	Q30154	cell membrane, endoplasmic reticulum, endosome, Golgi apparatus, lysosome	UniprotKB/Swiss-Prot	Receptor/cell adhesion	receptor (MHC II)	UniprotKB/Swiss-Prot	(immunity-adaptive), (immunity)	95.1996	97.3781	88.7561	82.4047	122.804	25.3083	211.53	27.4034	750.784	1	1	2.05547e-05	6.02626e-08
HLA-DRB1	major histocompatibility complex, class II, DR beta 1	6	32578769	32589848	-1	no	no	yes	yes	2	secondary	direct down [2]	0.0764489	-0.357387	-2.17867	-2.94547	down	down persistent	neutral-neutral-down-down	Yes	Yes	No	P01911	cell membrane, cytoplasm, endoplasmic reticulum, endosome, lysosome	UniprotKB/Swiss-Prot	Receptor/cell adhesion	receptor (MHC II)	UniprotKB/Swiss-Prot	(immunity-adaptive), (immunity)	294.204	310.082	295.831	231.444	371.434	82.3338	672.047	87.2415	2344.62	1	1	1.15539e-07	2.41878e-11
HLA-DQA1	major histocompatibility complex, class II, DQ alpha 1	6	32628179	32647062	1	no	no	no	yes	1	secondary	direct down [2]	0.00270682	-0.320941	-0.758722	-2.98821	down	down persistent	neutral-neutral-down-down	Yes	No	No	P01909	cell membrane, endoplasmic reticulum, endosome, Golgi apparatus, lysosome	UniprotKB/Swiss-Prot	Receptor/cell adhesion	receptor (MHC II)	UniprotKB/Swiss-Prot	(immunity-adaptive), (immunity)	123.321	123.477	117.024	93.5187	82.6618	48.7826	197.719	24.7899	811.295	1	1	1	4.08418e-14
HLA-DQB1	major histocompatibility complex, class II, DQ beta 1	6	32659467	32668383	-1	no	no	no	yes	1	secondary	direct down [2]	0.0666533	-0.292662	-0.503357	-2.27706	down	down persistent	neutral-neutral-neutral-down	Yes	No	No	P01920	cell membrane, endoplasmic reticulum, endosome, Golgi apparatus, lysosome	UniprotKB/Swiss-Prot	Receptor/cell adhesion	receptor (MHC II)	UniprotKB/Swiss-Prot	(immunity-adaptive), (immunity)	60.9468	63.7036	43.6383	35.8592	35.2593	24.5596	76.9567	15.7504	356.674	1	1	1	5.10526e-08
HLA-DQB2	major histocompatibility complex, class II, DQ beta 2	6	32756098	32763532	-1	no	no	no	yes	1	secondary	direct down [2]	0.155075	-0.433742	-1.13431	-2.11296	down	down persistent	neutral-neutral-down-down	No	No	No	P05538	cell membrane, endoplasmic reticulum, endosome, Golgi apparatus, lysosome	UniprotKB/Swiss-Prot	Receptor/cell adhesion	receptor (MHC II)	UniprotKB/Swiss-Prot	(immunity-adaptive), (immunity)	17.7197	19.7092	13.896	10.663	11.8561	5.30978	22.8631	5.30537	107.322	1	1	1	0.00163039
HLA-DMB	major histocompatibility complex, class II, DM beta	6	32934629	32941028	-1	no	no	no	yes	1	secondary	indirect down [3]	-0.0427941	0.083763	-0.911641	-2.12921	down	down persistent	neutral-neutral-down-down	No	No	No	P28068	endosome, lysosome	UniprotKB/Swiss-Prot	Receptor/cell adhesion	receptor (MHC II)	UniprotKB/Swiss-Prot	(immunity-adaptive), (immunity)	80.1574	77.6616	56.3479	59.3804	116.893	62.6165	247.176	56.3282	756.562	1	1	1	4.03669e-09
HLA-DMA	major histocompatibility complex, class II, DM alpha	6	32948613	32969094	-1	no	no	no	yes	1	secondary	indirect down [3]	-0.162667	-0.187534	-1.04483	-2.22112	down	down persistent	neutral-neutral-down-down	No	No	No	P28067	endosome, lysosome	UniprotKB/Swiss-Prot	Receptor/cell adhesion	receptor (MHC II)	UniprotKB/Swiss-Prot	(immunity-adaptive), (immunity)	70.9564	63.3497	48.5761	42.2517	77.7413	37.1872	170.881	36.6156	547.559	1	1	1	5.04892e-10
HLA-DPA1	major histocompatibility complex, class II, DP alpha 1	6	33064569	33080775	-1	no	no	no	yes	1	secondary	direct down [2]	0.00856799	-0.399883	-0.756062	-2.54502	down	down persistent	neutral-neutral-down-down	Yes	No	No	P20036	cell membrane, endoplasmic reticulum, endosome, Golgi apparatus, lysosome	UniprotKB/Swiss-Prot	Receptor/cell adhesion	receptor (MHC II)	UniprotKB/Swiss-Prot	(immunity-adaptive), (immunity)	232.242	233.568	192.982	144.894	154.649	90.2853	536.628	91.8307	1677.08	1	1	1	1.08202e-08
HLA-DPB1	major histocompatibility complex, class II, DP beta 1	6	33075990	33089696	1	no	no	no	yes	1	secondary	direct down [2]	0.0478345	-0.0328369	-0.93274	-2.08133	down	down persistent	neutral-neutral-down-down	No	No	No	P04440	cell membrane, endoplasmic reticulum, endosome, Golgi apparatus, lysosome	UniprotKB/Swiss-Prot	Receptor/cell adhesion	receptor (MHC II)	UniprotKB/Swiss-Prot	(immunity-adaptive), (immunity)	224.948	232.411	191.503	187.286	205.578	108.158	359.058	84.7453	1593.69	1	1	1	1.27011e-09
MAPK13	mitogen-activated protein kinase 13	6	36127809	36144524	1	no	yes	no	yes	2	primary	direct up [1]	0.316679	1.23636	1.24267	2.47176	up	up persistent	neutral-up-up-up	Yes	No	Yes	O15264	cytoplasm, nucleus	UniprotKB/Swiss-Prot	Enzyme/Transporter	enzyme, transcription regulator	UniprotKB/Swiss-Prot	(cell cycle), (stress response)	32.6053	40.5601	38.4908	91.5138	45.2863	109.365	36.8719	204.487	599.18	1	0.000681214	0.187138	1.05365e-09
PNPLA1	patatin like phospholipase domain containing 1	6	36243203	36313955	1	no	yes	yes	yes	3	primary	indirect up [4]	1.03311	1.47038	2.18868	3.70851	up	up persistent	up-up-up-up	Yes	No	Yes	Q8N8W4	cytoplasm	UniprotKB/Swiss-Prot	Enzyme/Transporter	enzyme	UniprotKB/Swiss-Prot	(metabolism)	5.13812	10.3937	8.76345	23.3951	1.57616	7.34792	0.873108	11.5255	69.0131	1	0.00924392	0.00748319	1.15252e-05
CDKN1A	cyclin dependent kinase inhibitor 1A	6	36676460	36687337	1	no	no	yes	no	1	secondary	direct down [2]	-0.228166	-0.766319	-1.43388	0.110077	down	down transient	neutral-down-down-neutral	Yes	Yes	No	P38936	cytoplasm, nucleus	UniprotKB/Swiss-Prot	Chaperone/enzyme activity modulator	enzyme activity modulator	UniprotKB/Swiss-Prot	(cell cycle)	92.2942	78.7842	159.472	94.3789	91.0194	33.8229	38.5594	41.6316	629.962	1	0.451285	0.00154345	1
FGD2	FYVE, RhoGEF and PH domain containing 2	6	37005646	37029069	1	no	no	no	yes	1	secondary	indirect down [3]	-0.0609839	0.102952	-1.20014	-2.16465	down	down persistent	neutral-neutral-down-down	No	No	No	Q7Z6J4	cell membrane, cytoplasm, cytoskeleton, endosome, nucleus	UniprotKB/Swiss-Prot	Chaperone/enzyme activity modulator	enzyme activity modulator	UniprotKB/Swiss-Prot		70.5179	67.4909	32.8307	35.8255	62.7573	27.6736	137.423	30.4983	465.017	1	1	0.449097	1.67376e-07
TREM1	triggering receptor expressed on myeloid cells 1	6	41267926	41286682	-1	no	yes	yes	yes	3	primary	indirect up [4]	1.23927	1.27832	4.77957	11.3088	up	up persistent	up-up-up-up	Yes	Yes	Yes	Q9NP99	cell membrane, secreted	UniprotKB/Swiss-Prot	Receptor/cell adhesion	receptor	UniprotKB/Swiss-Prot	(immunity-adaptive), (immunity), (immunity-innate)	23.9765	56.7301	70.7237	170.904	3.00948	72.7739	0	70.2434	468.361	0.224896	0.00370321	9.38401e-11	1.31468e-11
CNPY3	canopy FGF signaling regulator 3	6	42929192	42939294	1	no	no	yes	no	1	secondary	indirect down [3]	0.109753	0.155271	-1.43192	-0.405973	down	down transient	neutral-neutral-down-neutral	No	No	No	Q9BT09	endoplasmic reticulum	UniprotKB/Swiss-Prot	Chaperone/enzyme activity modulator	chaperone	UniprotKB/Swiss-Prot	(immunity), (immunity-innate)	63.7817	68.6749	48.7827	54.9928	150.499	56.4147	82.6595	62.3659	588.171	1	1	0.0197556	1
VEGFA	vascular endothelial growth factor A	6	43770184	43786487	1	no	no	yes	no	1	secondary	direct down [2]	0.161586	-0.151455	-2.00711	-0.378563	down	down transient	neutral-neutral-down-neutral	No	Yes	No	P15692	secreted	UniprotKB/Swiss-Prot	Secreted factor	growth factor, mitogen	UniprotKB/Swiss-Prot	(angiogenesis), (differentiation)	27.0808	30.2494	24.3021	22.1271	28.6626	7.1958	13.9491	10.4922	164.059	1	1	0.000197967	1
PLA2G7	phospholipase A2 group VII	6	46704201	46735693	-1	no	yes	yes	no	2	primary	indirect down [3]	-0.106981	-1.23912	-1.73824	-1.18793	down	down persistent	neutral-down-down-down	Yes	Yes	No	Q13093	secreted	UniprotKB/Swiss-Prot	Enzyme/Transporter	enzyme	UniprotKB/Swiss-Prot	(metabolism)	89.6573	83.152	277.256	117.175	278.013	82.5712	250.236	109.688	1287.75	1	0.00222984	0.000273141	0.765628
TNFRSF21	TNF receptor superfamily member 21	6	47231532	47309905	-1	no	no	yes	yes	2	secondary	direct up [1]	1.1315	0.162817	2.71865	4.78541	up	discontinous (up)	up-neutral-up-up	Yes	No	No	O75509	cell membrane	UniprotKB/Swiss-Prot	Receptor/cell adhesion	receptor	UniprotKB/Swiss-Prot	(immunity-adaptive), (apoptosis), (immunity)	2.30786	5.12152	3.3196	3.50397	1.5017	9.95404	1.68253	47.8025	75.1937	1	1	6.95729e-06	4.28411e-12
GCLC	glutamate-cysteine ligase catalytic subunit	6	53497341	53616970	-1	no	yes	no	no	1	primary	direct down [2]	-0.0628951	-1.44042	-0.526024	-0.542207	down	down transient	neutral-down-neutral-neutral	Yes	Yes	No	P48506	cytoplasm	Compartments	Enzyme/Transporter	enzyme	UniprotKB/Swiss-Prot	(metabolism)	80.5663	77.2071	225.06	82.635	103.228	70.6075	100.264	68.8051	808.373	1	1.64603e-06	1	1
CD109	CD109 molecule	6	73695785	73828316	1	no	no	no	yes	1	secondary	indirect up [4]	-0.236872	-0.481287	0.92977	2.04849	up	up persistent	neutral-neutral-up-up	No	No	Yes	Q6YHK3	cell membrane	UniprotKB/Swiss-Prot	Chaperone/enzyme activity modulator	enzyme activity modulator	UniprotKB/Swiss-Prot		28.9865	24.6487	15.2469	10.861	6.15716	11.2159	6.33541	26.9809	130.432	1	1	1	0.000116127
CNR1	cannabinoid receptor 1	6	88139864	88166347	-1	no	no	no	yes	1	secondary	direct up [1]	0.305845	-0.192681	1.55065	2.33887	up	up persistent	neutral-neutral-up-up	No	No	Yes	P21554	cell membrane, mitochondrion	UniprotKB/Swiss-Prot	Receptor/cell adhesion	receptor	UniprotKB/Swiss-Prot		2.17605	2.67487	3.65523	3.27161	3.28492	9.33378	1.4186	6.89938	32.7144	1	1	0.177924	0.00847171
MARCKS	myristoylated alanine rich protein kinase C substrate	6	113857345	113863475	1	no	no	yes	yes	2	secondary	direct down [2]	0.0332374	-0.684744	-2.87816	-1.74832	down	down persistent	neutral-down-down-down	Yes	Yes	Yes	P29966	cytoplasm, cytoskeleton, cell membrane	Compartments	Cell structure & motility modulator	actin filament crosslinking protein, cell motility regulator	GeneCards		318.74	326.128	620.339	385.694	602.176	81.7292	695.759	207.042	3237.61	1	1	1.57021e-15	1.99568e-08
SMPDL3A	sphingomyelin phosphodiesterase acid like 3A	6	122789049	122809720	1	no	yes	yes	yes	3	primary	indirect up [4]	0.295735	1.63318	2.69491	4.17807	up	up persistent	neutral-up-up-up	Yes	No	Yes	Q92484	secreted	UniprotKB/Swiss-Prot	Enzyme/Transporter	enzyme	UniprotKB/Swiss-Prot		16.4037	20.1651	6.04906	19.1403	2.17962	14.3821	2.03059	35.0581	115.409	1	0.00926733	0.000237007	6.56094e-08
IFNGR1	interferon gamma receptor 1	6	137197485	137219449	-1	no	no	yes	no	1	secondary	indirect down [3]	-0.101534	-0.575844	-1.65087	-0.653802	down	down persistent	neutral-neutral-down-down	Yes	Yes	No	P15260	cell membrane	UniprotKB/Swiss-Prot	Receptor/cell adhesion	receptor	UniprotKB/Swiss-Prot		106.915	99.6458	111.247	73.9922	278.305	87.9561	237.421	150.835	1146.32	1	1	0.00215418	1
TXLNB	taxilin beta	6	139240061	139291998	-1	no	yes	yes	yes	3	primary	indirect down [3]	-0.57617	-1.64845	-2.83774	-3.92005	down	down persistent	neutral-down-down-down	Yes	Yes	Yes	Q8N3L3	cytoplasm	UniprotKB/Swiss-Prot	Other/undefined	undefined (no evidence)	GeneCards		7.57747	5.06909	20.0592	6.2467	45.8856	6.33161	38.9923	2.55092	132.713	1	0.00019822	7.63857e-09	2.41565e-10
RAB32	RAB32, member RAS oncogene family	6	146543833	146554953	1	no	no	yes	no	1	secondary	indirect down [3]	-0.43371	-0.595937	-2.2509	-1.19194	down	down persistent	neutral-down-down-down	Yes	Yes	No	Q13637	cytoplasm, mitochondrion	UniprotKB/Swiss-Prot	Enzyme/Transporter	enzyme	UniprotKB/Swiss-Prot		8.7707	6.44718	6.66502	4.12232	12.956	2.74951	18.8412	8.18885	68.7407	1	1	0.000672713	1
SASH1	SAM and SH3 domain containing 1	6	148272304	148552048	1	no	yes	yes	yes	3	primary	direct down [2]	-0.228315	-1.7341	-4.11319	-2.258	down	down persistent	neutral-down-down-down	Yes	Yes	No	O94885	cytoplasm	UniprotKB/Swiss-Prot	Signal transduction, cell cycle and death regulator	adaptor, tumor suppressor	UniprotKB/Swiss-Prot		39.2202	33.4483	78.4739	23.2497	55.7922	3.23747	57.8829	11.9662	303.271	1	6.17506e-08	3.1213e-13	7.44651e-08
AGPAT4	1-acylglycerol-3-phosphate O-acyltransferase 4	6	161129967	161274061	-1	no	no	yes	yes	2	secondary	indirect up [4]	0.150651	0.586612	1.39737	2.05224	up	up persistent	neutral-up-up-up	Yes	No	No	Q9NRZ5	endoplasmic reticulum	UniprotKB/Swiss-Prot	Enzyme/Transporter	enzyme	UniprotKB/Swiss-Prot	(metabolism)	160.906	178.715	97.0156	145.922	55.9314	149.305	42.3591	176.338	1006.49	1	1	0.00844739	1.43062e-07
RPS6KA2	ribosomal protein S6 kinase A2	6	166409364	166906451	-1	no	no	no	yes	1	secondary	direct up [1]	-0.212739	0.0528931	0.220394	1.42283	up	up persistent	neutral-neutral-neutral-up	No	No	No	Q15349	cytoplasm, nucleus	UniprotKB/Swiss-Prot	Enzyme/Transporter	enzyme, tumor suppressor	UniprotKB/Swiss-Prot		14.1977	12.2237	15.7674	16.2094	23.5286	28.1892	28.3601	76.2145	214.691	1	1	1	0.0170012
TTYH3	tweety family member 3	7	2631986	2664802	1	no	no	yes	no	1	secondary	indirect down [3]	0.107388	0.0180515	-1.41748	-0.540623	down	down transient	neutral-neutral-down-neutral	No	Yes	No	Q9C0H2	cell membrane	UniprotKB/Swiss-Prot	Enzyme/Transporter	channel	UniprotKB/Swiss-Prot		105.569	113.579	79.4461	80.7041	209.731	78.9099	265.195	182.166	1115.3	1	1	0.00387654	1
ACTB	actin beta	7	5526409	5563902	-1	no	no	yes	no	1	secondary	indirect down [3]	-0.0693288	-0.276332	-1.7766	-0.666916	down	down persistent	neutral-neutral-down-down	Yes	Yes	No	P60709	cytoplasm, cytoskeleton, nucleus	UniprotKB/Swiss-Prot	Cell structure & motility modulator	cytoskeleton constituent, cell motility and contraction regulator	GeneCards		3406.16	3246.17	3400.88	2808.76	7330.14	2139.51	4671.09	2941.98	29944.7	1	1	5.18377e-08	1
FSCN1	fascin actin-bundling protein 1	7	5592816	5606655	1	no	yes	yes	yes	3	primary	direct down [2]	-0.0639524	-1.63062	-3.82088	-3.0036	down	down persistent	neutral-down-down-down	Yes	Yes	Yes	Q16658	cytoplasm, cytoskeleton	UniprotKB/Swiss-Prot	Signal transduction, cell cycle and death regulator	adaptor	UniprotKB/Swiss-Prot		11.1562	10.6495	34.6506	11.5183	60.1887	4.21025	22.9649	2.8349	158.173	1	0.000242562	1.40346e-10	2.76194e-06
ITGB8	integrin subunit beta 8	7	20330702	20415754	1	no	yes	yes	yes	3	primary	indirect up [4]	0.288262	2.15763	5.72461	7.15189	up	up persistent	neutral-up-up-up	Yes	Yes	No	P26012	cell membrane	UniprotKB/Swiss-Prot	Receptor/cell adhesion	cell adhesion protein, receptor	UniprotKB/Swiss-Prot		13.5175	16.5392	13.5602	62.2557	1.58622	83.6928	0.821746	125.498	317.472	1	1.66447e-06	1.29553e-12	2.2639e-13
GPNMB	glycoprotein nmb	7	23235967	23275108	1	no	no	no	yes	1	secondary	direct up [1]	-0.340999	-0.186545	0.893093	2.53796	up	up persistent	neutral-neutral-up-up	No	No	No	Q14956	cell membrane, endosome	UniprotKB/Swiss-Prot	Secreted factor	cytokine	UniprotKB/Swiss-Prot		7.827	6.07039	3.90071	3.32907	33.2775	61.9461	181.283	1052.58	1350.22	1	1	1	9.6347e-09
NFE2L3	nuclear factor, erythroid 2 like 3	7	26152198	26187137	1	no	no	no	yes	1	secondary	direct down [2]	-0.166264	-0.616346	-1.26172	-1.49934	down	down persistent	neutral-down-down-down	Yes	Yes	No	Q9Y4A8	nucleus	UniprotKB/Swiss-Prot	Transcription regulator	transcription regulator, DNA-binding protein	UniprotKB/Swiss-Prot		29.5096	26.2991	30.1629	19.7485	32.2824	13.5092	35.1304	12.3666	199.009	1	1	0.183055	0.00873541
CREB5	cAMP responsive element binding protein 5	7	28299321	28825894	1	no	no	yes	no	1	secondary	indirect down [3]	-0.278251	-0.166195	-2.65151	-1.68518	down	down persistent	neutral-neutral-down-down	Yes	Yes	No	Q02930	nucleus	UniprotKB/Swiss-Prot	Transcription regulator	transcription regulator, DNA-binding protein	UniprotKB/Swiss-Prot		13.9409	11.3773	5.41083	5.2315	29.2434	4.40432	27.4705	8.4634	105.542	1	1	3.80641e-05	0.0728376
CPVL	carboxypeptidase vitellogenic like	7	28995235	29195451	-1	no	no	yes	yes	2	secondary	indirect down [3]	-0.0462357	0.2236	-3.65035	-1.44832	down	down persistent	neutral-neutral-down-down	Yes	No	No	Q9H3G5	endoplasmic reticulum	Compartments	Enzyme/Transporter	enzyme	UniprotKB/Swiss-Prot		39.5441	38.2352	7.21859	7.96757	11.2595	0.881657	91.047	33.3895	229.543	1	1	4.86498e-07	0.0220404
EEPD1	endonuclease/exonuclease/phosphatase family domain containing 1	7	36153254	36301538	1	no	no	yes	no	1	secondary	direct down [2]	0.115777	-0.484428	-1.85656	0.0653466	down	down transient	neutral-neutral-down-neutral	No	Yes	No	Q7L9B9	cell membrane	UniprotKB/Swiss-Prot	Enzyme/Transporter	enzyme	GeneCards		47.4796	51.4121	64.5692	46.3851	75.0566	20.7891	55.4757	58.0793	419.247	1	1	2.97669e-05	1
NME8	NME/NM23 family member 8	7	37848597	37900397	1	no	no	no	yes	1	secondary	direct down [2]	-0.283899	0.0695622	-0.63307	-2.0054	down	down persistent	neutral-neutral-down-down	No	No	No	Q8N427	cytoplasm	UniprotKB/Swiss-Prot	Other/undefined	undefined (no evidence)	GeneCards	(differentiation)	4.52871	3.73685	5.46117	5.46721	7.21597	4.47326	9.93265	2.49955	43.3154	1	1	1	0.0136886
INHBA	inhibin subunit beta A	7	41667168	41705834	-1	no	no	yes	no	1	secondary	indirect up [4]	0.067679	-0.16828	1.64337	2.07905	up	up persistent	neutral-neutral-up-up	No	No	No	P08476	secreted	UniprotKB/Swiss-Prot	Secreted factor	growth factor, hormone	UniprotKB/Swiss-Prot		3.3897	3.51587	15.4249	13.5153	9.19619	27.7733	0.703139	2.90717	76.4256	1	1	0.00692222	0.137199
BLVRA	biliverdin reductase A	7	43758680	43807342	1	no	no	yes	no	1	secondary	indirect down [3]	0.108325	-0.304513	-2.15702	-1.22698	down	down persistent	neutral-neutral-down-down	No	No	No	P53004	cytoplasm	UniprotKB/Swiss-Prot	Enzyme/Transporter	enzyme	UniprotKB/Swiss-Prot		10.1801	10.8924	10.0383	8.26072	27.32	6.26821	28.3388	12.0634	113.362	1	1	1.10855e-05	0.698607
TPST1	tyrosylprotein sulfotransferase 1	7	66205317	66420543	1	no	no	yes	yes	2	secondary	direct up [1]	-0.0899377	0.531639	3.05983	2.63092	up	up persistent	neutral-neutral-up-up	Yes	Yes	No	O60507	Golgi apparatus	UniprotKB/Swiss-Prot	Enzyme/Transporter	enzyme	UniprotKB/Swiss-Prot		2.14402	2.01235	2.89748	4.13099	0.961834	8.7674	1.15897	7.74313	29.8162	1	1	4.24022e-05	0.00200153
CLIP2	CAP-Gly domain containing linker protein 2	7	74289407	74405935	1	no	no	yes	no	1	secondary	direct down [2]	-0.133404	-0.657533	-1.78737	-0.933426	down	down persistent	neutral-down-down-down	No	Yes	Yes	Q9UDT6	cytoplasm, cytoskeleton	UniprotKB/Swiss-Prot	Cell structure & motility modulator	cytoplasmic linker protein	GeneCards		36.1454	32.8163	55.1332	35.5066	84.4175	24.7434	40.7174	21.1838	330.664	1	1	0.000247674	1
CCL24	C-C motif chemokine ligand 24	7	75810825	75823356	-1	no	yes	yes	yes	3	primary	direct down [2]	-0.118275	-2.93131	-3.46331	-3.4452	down	down persistent	neutral-down-down-down	Yes	Yes	No	O00175	secreted	UniprotKB/Swiss-Prot	Secreted factor	cytokine	UniprotKB/Swiss-Prot	(chemotaxis), (inflammatory response)	47.4511	43.5895	228.851	30.5054	703.528	63.4403	33.6002	2.94395	1153.91	1	2.3513e-07	7.63857e-09	0.000103257
POR	cytochrome p450 oxidoreductase	7	75899200	75986855	1	no	no	yes	no	1	secondary	direct down [2]	-0.160737	-0.743618	-1.39771	-0.279238	down	down transient	neutral-down-down-neutral	No	Yes	No	P16435	endoplasmic reticulum	UniprotKB/Swiss-Prot	Enzyme/Transporter	enzyme	UniprotKB/Swiss-Prot		60.8787	54.4234	95.7103	57.3828	102.92	39.127	51.8694	42.4348	504.747	1	1	0.0105196	1
HSPB1	heat shock protein family B (small) member 1	7	76302673	76304295	1	no	no	yes	no	1	secondary	indirect down [3]	-0.321451	-0.394162	-1.97881	-0.634331	down	down persistent	neutral-neutral-down-down	Yes	Yes	No	P04792	cytoplasm, cytoskeleton, nucleus	UniprotKB/Swiss-Prot	Chaperone/enzyme activity modulator	chaperone	UniprotKB/Swiss-Prot	(stress response)	8.91292	7.07486	9.70611	7.58008	37.5268	9.49543	20.5426	13.3607	114.199	1	1	2.18414e-05	1
FGL2	fibrinogen like 2	7	77193369	77199848	-1	no	no	no	yes	1	secondary	indirect down [3]	-0.253784	-0.14575	-1.33742	-1.84269	down	down persistent	neutral-neutral-down-down	Yes	Yes	Yes	Q14314	secreted	UniprotKB/Swiss-Prot	Enzyme/Transporter	enzyme	UniprotKB/Swiss-Prot		183.192	153.469	53.9937	48.4802	126.917	49.3788	327.297	91.1721	1033.9	1	1	0.239316	0.000473604
CD36	CD36 molecule	7	80369575	80679277	1	no	yes	yes	no	2	primary	indirect down [3]	-0.35927	-1.47109	-2.29284	-0.466583	down	down transient	neutral-down-down-neutral	Yes	Yes	Yes	P16671	cell membrane, Golgi apparatus	UniprotKB/Swiss-Prot	Receptor/cell adhesion	cell adhesion protein, receptor, transporter	UniprotKB/Swiss-Prot		90.7984	70.6745	89.8772	31.9009	136.696	27.5348	290.426	210.243	948.151	1	0.000191661	2.975e-07	1
SEMA3C	semaphorin 3C	7	80742538	80922359	-1	no	yes	yes	yes	3	primary	direct up [1]	0.550426	1.67946	5.56188	5.36422	up	up persistent	neutral-up-up-up	Yes	Yes	No	Q99985	secreted	UniprotKB/Swiss-Prot	Secreted factor	cytokine	UniprotKB/Swiss-Prot	(differentiation)	5.08847	7.61041	4.66534	14.7566	1.70254	74.9832	2.92156	118.932	230.66	1	0.0145963	1.55146e-11	1.02512e-11
ABCB4	ATP binding cassette subfamily B member 4	7	87401696	87480435	-1	no	no	no	yes	1	secondary	direct up [1]	0.351896	0.740717	1.48317	2.0966	up	up persistent	neutral-up-up-up	Yes	No	Yes	P21439	cell membrane, cytoplasm	UniprotKB/Swiss-Prot	Enzyme/Transporter	transporter	UniprotKB/Swiss-Prot		3.68591	4.69548	4.8281	7.44392	3.99928	10.8048	3.15323	13.5157	52.1264	1	1	0.163016	0.00214425
STEAP4	STEAP4 metalloreductase	7	88270892	88306894	-1	no	yes	yes	yes	3	primary	direct down [2]	-0.707264	-2.96257	-8.8786	-6.69836	down	down persistent	down-down-down-down	Yes	No	No	Q687X5	cell membrane, endosome, Golgi apparatus	UniprotKB/Swiss-Prot	Enzyme/Transporter	enzyme	UniprotKB/Swiss-Prot		89.1602	54.6179	51.7187	6.46532	14.5285	0	12.3293	0.0949614	228.915	1	3.35656e-07	8.01813e-07	1.12438e-05
CDK14	cyclin dependent kinase 14	7	90466424	91210590	1	no	no	no	yes	1	secondary	direct up [1]	0.0769932	0.150244	1.14072	1.75211	up	up persistent	neutral-neutral-up-up	No	No	No	O94921	cell membrane, cytoplasm, nucleus	UniprotKB/Swiss-Prot	Enzyme/Transporter	enzyme	UniprotKB/Swiss-Prot	(cell cycle), (cell division), (Wnt signaling pathway)	22.7823	24.0095	27.1825	30.0434	21.7278	47.3922	13.9082	46.6834	233.729	1	1	0.510881	1.30812e-05
FZD1	frizzled class receptor 1	7	91264433	91271326	1	no	no	yes	no	1	secondary	indirect down [3]	-0.0777301	-0.721646	-1.78163	-1.21779	down	down persistent	neutral-down-down-down	No	Yes	No	Q9UP38	cell membrane	UniprotKB/Swiss-Prot	Receptor/cell adhesion	receptor	UniprotKB/Swiss-Prot	(Wnt signaling pathway)	9.56877	9.04496	9.59046	5.85503	31.9359	9.35359	28.8736	12.4587	116.681	1	1	0.00213554	0.968351
PDK4	pyruvate dehydrogenase kinase 4	7	95583499	95596516	-1	no	yes	yes	no	2	primary	indirect down [3]	-0.728102	-1.63296	-2.23699	-0.675073	down	down persistent	down-down-down-down	Yes	No	Yes	Q16654	mitochondrion	UniprotKB/Swiss-Prot	Enzyme/Transporter	enzyme	UniprotKB/Swiss-Prot	(metabolism)	13.9727	8.35166	12.0221	3.76107	9.35518	1.89797	17.0194	10.7503	77.1304	1	0.0084357	0.00436059	1
GAL3ST4	galactose-3-O-sulfotransferase 4	7	100159244	100168617	-1	no	no	yes	yes	2	secondary	direct up [1]	-0.222989	0.622928	1.60726	2.18437	up	up persistent	neutral-up-up-up	No	Yes	No	Q96RP7	Golgi apparatus	UniprotKB/Swiss-Prot	Enzyme/Transporter	enzyme	UniprotKB/Swiss-Prot		6.50596	5.54264	4.23806	6.63207	5.33658	16.6532	6.9102	30.9841	82.8028	1	1	0.0323964	8.3904e-05
GPC2	glypican 2	7	100169606	100177381	-1	no	no	no	yes	1	secondary	direct up [1]	0.0382879	0.0429352	1.09958	2.17431	up	up persistent	neutral-neutral-up-up	No	Yes	No	Q8N158	cell membrane, secreted	UniprotKB/Swiss-Prot	Receptor/cell adhesion	Cell surface proteoglycan	GeneCards		4.3312	4.42251	3.72956	3.99105	4.82705	10.9419	3.9873	18.1485	54.379	1	1	1	0.00106404
SERPINE1	serpin family E member 1	7	101127104	101139247	1	no	yes	no	yes	2	primary	indirect up [4]	0.235743	-1.36263	0.992975	2.92126	mixed	mixed	neutral-down-up-up	No	Yes	No	P05121	secreted	UniprotKB/Swiss-Prot	Chaperone/enzyme activity modulator	enzyme activity modulator	UniprotKB/Swiss-Prot		3.42353	4.03702	15.7934	5.97558	7.4037	14.4368	1.0698	8.16117	60.3009	1	0.0145963	1	0.000207188
RASA4B	RAS p21 protein activator 4B	7	102479976	102517777	-1	no	yes	yes	no	2	primary	indirect down [3]	0.00408389	-1.09895	-2.10746	-1.06119	down	down persistent	neutral-down-down-down	No	No	No	C9J798	cell membrane, cytoplasm	UniprotKB/Swiss-Prot	Chaperone/enzyme activity modulator	enzyme activity modulator	UniprotKB/Swiss-Prot		32.7066	32.8093	62.3002	29.3095	155.458	36.2579	74.9781	36.1639	459.983	1	0.0446695	2.7498e-06	1
RASA4	RAS p21 protein activator 4	7	102573807	102616756	-1	no	no	yes	yes	2	secondary	indirect down [3]	-0.03032	-0.871787	-2.785	-2.08515	down	down persistent	neutral-down-down-down	Yes	Yes	Yes	O43374	cell membrane, cytoplasm	UniprotKB/Swiss-Prot	Chaperone/enzyme activity modulator	enzyme activity modulator	UniprotKB/Swiss-Prot		76.6219	74.9154	137.426	75.5628	411.624	59.8853	262.758	61.7885	1160.58	1	0.294782	6.13212e-11	4.46371e-07
DOCK4	dedicator of cytokinesis 4	7	111726110	112206407	-1	no	yes	no	no	1	primary	direct down [2]	-0.332855	-1.01142	-1.15329	-0.430861	down	down transient	neutral-down-down-neutral	Yes	Yes	No	Q8N1I0	cell membrane, cytoplasm	UniprotKB/Swiss-Prot	Chaperone/enzyme activity modulator	enzyme activity modulator, proto-oncogene	UniprotKB/Swiss-Prot		99.9928	79.3346	333.757	165.073	186.674	83.3873	193.342	143.379	1284.94	1	0.00334003	0.425283	1
TFEC	transcription factor EC	7	115935148	116159896	-1	no	yes	no	no	1	primary	indirect down [3]	-0.275693	-1.40632	-1.07104	-0.924662	down	down persistent	neutral-down-down-down	No	Yes	Yes	O14948	nucleus	UniprotKB/Swiss-Prot	Transcription regulator	transcription regulator, DNA-binding protein	UniprotKB/Swiss-Prot		56.1065	46.2385	133.808	49.3215	97.8254	45.1798	197.112	103.813	729.406	1	0.0207629	1	1
MET	MET proto-oncogene, receptor tyrosine kinase	7	116672196	116798377	1	no	no	yes	yes	2	secondary	indirect up [4]	-0.155392	-0.806447	2.80354	5.23098	mixed	mixed	neutral-down-up-up	Yes	No	No	P08581	secreted	UniprotKB/Swiss-Prot	Enzyme/Transporter	enzyme, proto-oncogene, receptor	UniprotKB/Swiss-Prot		8.5763	7.74456	18.812	10.3061	1.68624	10.3541	0.563351	22.397	80.4396	1	1	1.20474e-05	6.36827e-10
CTTNBP2	cortactin binding protein 2	7	117710651	117874139	-1	no	no	yes	yes	2	secondary	indirect down [3]	-0.792828	-0.363896	-3.14858	-4.46968	down	discontinous (down)	down-neutral-down-down	Yes	No	No	Q8WZ74	cytoplasm	UniprotKB/Swiss-Prot	Other/undefined	undefined (dendritic spinogenesis regulator)	GeneCards		1.04973	0.592662	0.710952	0.542618	4.96128	0.594107	22.6075	1.00828	32.0672	1	1	0.000195385	1.25844e-08
CPED1	cadherin like and PC-esterase domain containing 1	7	120988697	121297442	1	no	no	yes	yes	2	secondary	indirect down [3]	-0.186416	0.258516	-3.71833	-3.05169	down	down persistent	neutral-neutral-down-down	Yes	Yes	No	A4D0V7	endoplasmic reticulum	UniprotKB/Swiss-Prot	Other/undefined	undefined (no evidence)	GeneCards		5.12763	4.4473	1.19008	1.34692	20.0204	1.45199	33.3075	3.97042	70.8622	1	1	7.51241e-08	4.28712e-07
IMPDH1	inosine monophosphate dehydrogenase 1	7	128392277	128410252	-1	no	no	yes	no	1	secondary	indirect down [3]	0.0437528	-0.606348	-2.47143	-0.857301	down	down persistent	neutral-down-down-down	No	Yes	No	P20839	cytoplasm, nucleus	UniprotKB/Swiss-Prot	Signal transduction, cell cycle and death regulator	growth regulator	GeneCards	(metabolism)	36.4263	37.3651	38.7136	26.1564	144.306	26.3403	86.6498	47.7907	443.748	1	1	3.24044e-08	1
KCP	kielin cysteine rich BMP regulator	7	128862042	128910719	-1	no	no	no	yes	1	secondary	direct up [1]	0.149573	0.673974	-0.0808098	4.73634	up	discontinous (up)	neutral-up-neutral-up	Yes	No	Yes	Q6ZWJ8	secreted	UniprotKB/Swiss-Prot	Secreted factor	activin-A and TGF-B1 signaling regulator (in a paracrine manner)	GeneCards		2.87647	3.16944	2.40103	4.13854	3.65271	3.7088	1.8052	48.8073	70.5595	1	1	1	9.39324e-10
IRF5	interferon regulatory factor 5	7	128937457	128950038	1	no	yes	no	no	1	primary	direct up [1]	0.30106	1.09692	-0.0970157	0.753249	up	discontinous (up)	neutral-up-neutral-up	No	No	Yes	Q13568	cytoplasm, nucleus	UniprotKB/Swiss-Prot	Transcription regulator	transcription regulator, DNA-binding protein	UniprotKB/Swiss-Prot	(immunity), (inflammatory response), (immunity-innate)	46.8095	57.5581	26.0824	56.3771	73.7311	70.0228	87.3912	147.393	565.365	1	0.0435323	1	1
TSPAN33	tetraspanin 33	7	129144707	129169699	1	no	no	yes	yes	2	secondary	indirect down [3]	-0.468627	-0.724497	-1.77495	-1.96762	down	down persistent	neutral-down-down-down	Yes	Yes	No	Q86UF1	cell membrane, cytoplasm	UniprotKB/Swiss-Prot	Signal transduction, cell cycle and death regulator	differentiation of erythroid progenitors regulator	GeneCards		10.303	7.42428	13.4251	8.22587	25.003	7.32418	21.1537	5.40033	98.2595	1	1	0.00184839	0.00108368
CLEC5A	C-type lectin domain containing 5A	7	141927357	141947007	-1	no	no	no	yes	1	secondary	indirect up [4]	0.0195352	-0.692207	0.408158	2.13866	mixed	mixed	neutral-down-neutral-up	Yes	Yes	Yes	Q9NY25	cell membrane	UniprotKB/Swiss-Prot	Receptor/cell adhesion	receptor	UniprotKB/Swiss-Prot	(immunity), (immunity-innate)	182.793	185.308	615.618	379.835	195.378	255.444	37.3972	165.775	2017.55	1	1	1	0.00043304
ZNF467	zinc finger protein 467	7	149764182	149773588	-1	no	no	yes	no	1	secondary	indirect down [3]	-0.437586	-1.056	-3.07836	-0.33519	down	down transient	neutral-down-down-neutral	Yes	Yes	No	Q7Z7K2	nucleus	UniprotKB/Swiss-Prot	Transcription regulator	transcription regulator, DNA-binding protein	UniprotKB/Swiss-Prot		14.3253	10.473	10.8303	5.48766	29.2344	3.42998	16.9799	13.432	104.193	1	0.70176	1.30339e-06	1
TMEM176B	transmembrane protein 176B	7	150791285	150801360	-1	no	no	yes	yes	2	secondary	indirect down [3]	0.120357	-0.34465	-2.95651	-1.42407	down	down persistent	neutral-neutral-down-down	Yes	Yes	Yes	Q3YBM2	nucleus	UniprotKB/Swiss-Prot	Other/undefined	undefined (no evidence)	GeneCards	(differentiation)	19.1375	20.6804	15.7399	12.2541	103.071	13.319	124.725	46.2154	355.143	1	1	3.46154e-11	0.011642
TMEM176A	transmembrane protein 176A	7	150800403	150805118	1	no	no	yes	yes	2	secondary	indirect down [3]	0.152706	-0.387278	-2.7161	-1.50755	down	down persistent	neutral-neutral-down-down	Yes	Yes	No	Q96HP8	cell membrane	Compartments	Other/undefined	undefined (no evidence)	GeneCards		9.08529	10.0015	7.6165	5.9112	47.0439	7.06275	63.2427	22.228	172.192	1	1	4.20251e-09	0.00791944
SMARCD3	SWI/SNF related, matrix associated, actin dependent regulator of chromatin, subfamily d, member 3	7	151238764	151277896	-1	no	no	no	yes	1	secondary	direct up [1]	-0.219809	0.313406	1.26737	2.37081	up	up persistent	neutral-neutral-up-up	Yes	Yes	No	Q6STE5	nucleus	UniprotKB/Swiss-Prot	Transcription regulator	transcription regulator, chromatin regulator	UniprotKB/Swiss-Prot		10.0273	8.53465	3.38877	4.41001	5.26834	12.7606	5.35958	29.1409	78.8902	1	1	0.697726	3.69282e-05
CLDN23	claudin 23	8	8701937	8704096	1	no	no	no	yes	1	secondary	direct up [1]	0.121006	-0.0475316	0.158359	3.4294	up	up persistent	neutral-neutral-neutral-up	Yes	No	No	Q96B33	cell membrane	UniprotKB/Swiss-Prot	Receptor/cell adhesion	cell adhesion, structural molecule	GeneCards		0.721719	0.787961	0.89092	0.803984	2.52328	2.97685	1.75176	19.6743	30.1308	1	1	1	6.75765e-06
MSR1	macrophage scavenger receptor 1	8	16107878	16567490	-1	no	no	yes	yes	2	secondary	indirect up [4]	-0.159229	0.381931	3.43789	5.61831	up	up persistent	neutral-neutral-up-up	Yes	No	No	P21757	cell membrane	UniprotKB/Swiss-Prot	Receptor/cell adhesion	receptor	UniprotKB/Swiss-Prot		19.9821	17.9233	8.42417	10.9041	1.44115	14.4185	1.56319	71.8765	146.533	1	1	1.65871e-06	9.75624e-12
LPL	lipoprotein lipase	8	19901717	19967259	1	no	no	yes	yes	2	secondary	indirect up [4]	-0.00924264	-0.280975	4.06906	4.19738	up	up persistent	neutral-neutral-up-up	Yes	No	No	P06858	cell membrane, secreted	UniprotKB/Swiss-Prot	Enzyme/Transporter	enzyme	UniprotKB/Swiss-Prot	(metabolism)	3.67502	3.63155	11.6021	9.98934	1.5645	26.5161	0.388581	7.47365	64.8408	1	1	2.19713e-09	1.31629e-05
DOK2	docking protein 2	8	21908873	21913690	-1	no	no	yes	no	1	secondary	indirect down [3]	0.10572	0.074639	-1.72777	-0.526026	down	down transient	neutral-neutral-down-neutral	No	No	No	O60496	cytoplasm	Compartments	Signal transduction, cell cycle and death regulator	adaptor	GeneCards		73.5923	79.0754	54.7372	58.5341	130.386	39.8115	73.9871	51.6106	561.735	1	1	0.000466138	1
DPYSL2	dihydropyrimidinase like 2	8	26514031	26658178	1	no	yes	yes	no	2	primary	indirect down [3]	-0.0979944	-0.931361	-1.69662	-0.85263	down	down persistent	neutral-down-down-down	Yes	Yes	Yes	Q16555	cytoplasm, cytoskeleton	UniprotKB/Swiss-Prot	Enzyme/Transporter	enzyme	UniprotKB/Swiss-Prot	(differentiation)	87.4053	81.5103	126.729	66.2392	174.949	53.8031	210.088	116.194	916.918	1	0.0114356	1.19738e-06	1
FZD3	frizzled class receptor 3	8	28494205	28574267	1	no	no	yes	no	1	secondary	direct up [1]	0.02288	0.0365074	1.61126	0.205502	up	up transient	neutral-neutral-up-neutral	No	No	No	Q9NPG1	cell membrane	UniprotKB/Swiss-Prot	Receptor/cell adhesion	receptor	UniprotKB/Swiss-Prot	(Wnt signaling pathway)	6.0041	6.11321	8.03174	8.15091	3.93425	13.0965	8.41317	9.56754	63.3114	1	1	0.0433092	1
DUSP4	dual specificity phosphatase 4	8	29333064	29350684	-1	no	no	no	yes	1	secondary	indirect up [4]	0.057674	0.104587	1.12606	1.66941	up	up persistent	neutral-neutral-up-up	No	Yes	No	Q13115	nucleus	UniprotKB/Swiss-Prot	Enzyme/Transporter	enzyme	UniprotKB/Swiss-Prot		98.197	102.281	63.0703	68.3633	23.4313	51.4743	8.64558	27.596	443.059	1	1	0.770829	0.00180923
NRG1	neuregulin 1	8	31639222	32855666	1	no	no	yes	yes	2	secondary	indirect down [3]	-0.1708	-1.24243	-8.81366	-7.39815	down	down persistent	neutral-down-down-down	Yes	No	No	Q02297	cell membrane, nucleus, secreted	UniprotKB/Swiss-Prot	Secreted factor	growth factor	UniprotKB/Swiss-Prot		4.68166	4.16202	1.13135	0.533462	12.7331	0	35.3052	0.168126	58.7149	1	1	1.53843e-08	2.6591e-10
ADAM9	ADAM metallopeptidase domain 9	8	38996754	39105445	1	no	yes	no	no	1	primary	indirect down [3]	-0.303737	-1.10862	-1.21288	-0.208533	down	down transient	neutral-down-down-neutral	Yes	Yes	No	Q13443	cell membrane, secreted	UniprotKB/Swiss-Prot	Enzyme/Transporter	enzyme	UniprotKB/Swiss-Prot		86.0609	69.7094	140.411	65.0134	172.811	74.2665	144.775	125.041	878.088	1	0.000452618	0.13126	1
CA2	carbonic anhydrase 2	8	85463968	85481493	1	no	yes	yes	yes	3	primary	direct up [1]	1.21341	2.7332	2.14716	3.09732	up	up persistent	up-up-up-up	Yes	Yes	No	P00918	cell membrane, cytoplasm	UniprotKB/Swiss-Prot	Enzyme/Transporter	enzyme	UniprotKB/Swiss-Prot		10.0184	23.2294	9.38113	61.1514	12.1964	51.7592	7.04459	60.6282	235.409	1	1.47976e-07	7.47359e-05	1.18885e-07
SDC2	syndecan 2	8	96493813	96611790	1	no	no	yes	no	1	secondary	indirect down [3]	-0.21991	-0.900216	-1.58043	-1.17311	down	down persistent	neutral-down-down-down	Yes	Yes	Yes	P34741	endoplasmic reticulum, cell membrane	UniprotKB/Swiss-Prot	Receptor/cell adhesion	receptor	GeneCards	(differentiation)	41.3853	35.3738	145.746	77.7721	228.307	76.2704	92.5421	40.9922	738.388	1	0.0935189	0.000197042	0.659689
LRP12	LDL receptor related protein 12	8	104489231	104589258	-1	no	no	yes	yes	2	secondary	direct up [1]	0.478587	0.646884	2.13455	2.31457	up	up persistent	neutral-up-up-up	Yes	Yes	Yes	Q9Y561	cell membrane	UniprotKB/Swiss-Prot	Receptor/cell adhesion	receptor	UniprotKB/Swiss-Prot		12.3705	17.2667	25.56	39.9062	11.8403	48.955	12.1216	60.5518	228.572	1	1	1.57399e-06	3.36708e-07
ENPP2	ectonucleotide pyrophosphatase/phosphodiesterase 2	8	119557086	119673453	-1	no	no	no	yes	1	secondary	indirect down [3]	0.195873	-1.0102	-1.27153	-4.7884	down	down persistent	neutral-down-down-down	No	No	No	Q13822	secreted	UniprotKB/Swiss-Prot	Enzyme/Transporter	enzyme	UniprotKB/Swiss-Prot	(chemotaxis), (metabolism)	1.40977	1.56976	2.62232	1.2761	1.66691	0.670939	18.3041	0.629331	28.1492	1	1	1	5.4278e-08
CDKN2B	cyclin dependent kinase inhibitor 2B	9	22002903	22009305	-1	no	yes	yes	no	2	primary	direct down [2]	-0.449851	-1.54224	-2.17242	0.286371	down	down transient	neutral-down-down-neutral	Yes	Yes	No	P42772	cytoplasm	UniprotKB/Swiss-Prot	Chaperone/enzyme activity modulator	enzyme activity modulator, tumor suppressor	UniprotKB/Swiss-Prot	(cell cycle)	8.82739	6.47391	14.2191	5.00121	7.60695	1.65716	2.73521	3.36378	49.8848	1	0.00026464	0.000250697	1
SHB	SH2 domain containing adaptor protein B	9	37915898	38069227	-1	no	no	yes	no	1	secondary	indirect down [3]	-0.417555	-0.414984	-1.67084	-0.838382	down	down persistent	neutral-neutral-down-down	No	No	No	Q15464	cell membrane, cytoplasm	UniprotKB/Swiss-Prot	Signal transduction, cell cycle and death regulator	adaptor	GeneCards	(angiogenesis), (apoptosis), (differentiation)	3.57696	2.68779	2.17954	1.60891	21.0727	6.73713	16.2776	9.12126	63.2619	1	1	0.0196723	1
DAPK1	death associated protein kinase 1	9	87497228	87708634	1	no	no	yes	no	1	secondary	indirect down [3]	0.0285335	-0.359417	-2.00848	-0.786384	down	down persistent	neutral-neutral-down-down	Yes	Yes	No	P53355	cytoplasm, cytoskeleton	UniprotKB/Swiss-Prot	Enzyme/Transporter	enzyme, translation regulator	UniprotKB/Swiss-Prot	(apoptosis)	118.07	120.236	146.072	113.656	345.319	85.888	354.547	205.452	1489.24	1	1	1.51585e-08	1
CTSL	cathepsin L	9	87724051	87731469	1	no	no	yes	yes	2	secondary	direct up [1]	-7.15188e-05	0.871594	1.94952	2.07974	up	up persistent	neutral-up-up-up	Yes	Yes	No	P07711	cell membrane, cytoplasm, lysosome, nucleus, secreted	UniprotKB/Swiss-Prot	Enzyme/Transporter	enzyme	UniprotKB/Swiss-Prot		28.227	28.138	28.7033	52.4762	25.5776	99.3329	33.4234	141.358	437.236	1	0.195348	2.55176e-07	3.84766e-08
GADD45G	growth arrest and DNA damage inducible gamma	9	89605012	89606555	1	no	no	no	yes	1	secondary	direct up [1]	-0.464092	-0.771691	-1.57831	2.05877	mixed	mixed	neutral-down-down-up	No	Yes	No	O95257	cytoplasm, nucleus	UniprotKB/Swiss-Prot	Signal transduction, cell cycle and death regulator	growth regulator	GeneCards	(apoptosis), (differentiation)	0.645283	0.438982	2.14329	1.25716	6.23016	2.04609	2.75985	11.618	27.1388	1	1	0.388519	0.0325935
NINJ1	ninjurin 1	9	93121496	93134251	-1	no	no	no	yes	1	secondary	indirect up [4]	0.321144	-0.167909	0.89333	1.60281	up	up persistent	neutral-neutral-up-up	No	No	Yes	Q92982	cell membrane, secreted	UniprotKB/Swiss-Prot	Receptor/cell adhesion	cell adhesion protein	UniprotKB/Swiss-Prot	(angiogenesis), (inflammatory response)	86.5837	108.249	151.724	135.262	56.7511	104.337	58.252	177.055	878.213	1	1	1	4.52302e-05
FBP1	fructose-bisphosphatase 1	9	94603133	94640249	-1	no	yes	yes	yes	3	primary	direct up [1]	1.09645	5.56304	5.70229	7.61101	up	up persistent	up-up-up-up	Yes	Yes	Yes	P09467	cytoplasm, nucleus	UniprotKB/Swiss-Prot	Enzyme/Transporter	enzyme	UniprotKB/Swiss-Prot	(metabolism)	6.9217	14.7084	1.87866	91.1906	9.53075	520.979	3.44315	674.033	1322.69	1	1.77465e-12	4.97318e-16	3.89055e-17
TMEM38B	transmembrane protein 38B	9	105694541	105776629	1	no	no	no	yes	1	secondary	direct up [1]	-0.0866186	0.112339	1.3327	2.32171	up	up persistent	neutral-neutral-up-up	No	No	No	Q9NVV0	endoplasmic reticulum	UniprotKB/Swiss-Prot	Enzyme/Transporter	channel	UniprotKB/Swiss-Prot		9.13206	8.6153	8.81175	9.45428	8.92314	21.6199	7.53526	37.373	111.465	1	1	0.200091	2.09994e-06
KLF4	Kruppel like factor 4	9	107484852	107490482	-1	no	no	yes	no	1	secondary	direct down [2]	-0.389063	-0.47781	-1.94994	-1.23492	down	down persistent	neutral-neutral-down-down	Yes	Yes	No	O43474	nucleus	UniprotKB/Swiss-Prot	Transcription regulator	transcription regulator, DNA-binding protein	UniprotKB/Swiss-Prot		16.0951	12.2191	6.46247	4.68414	9.93256	2.54201	13.815	5.86522	71.6156	1	1	0.0344388	1
TXN	thioredoxin	9	110243810	110256507	-1	no	yes	yes	no	2	primary	direct down [2]	0.238176	-1.04911	-1.44698	-0.922637	down	down persistent	neutral-down-down-down	Yes	Yes	No	P10599	cytoplasm, nucleus, secreted	UniprotKB/Swiss-Prot	Enzyme/Transporter	enzyme, transcription regulator	UniprotKB/Swiss-Prot		19.8517	23.4373	85.0456	40.8881	50.7608	18.3198	40.1462	20.9916	299.441	1	0.00800016	0.0113676	1
LPAR1	lysophosphatidic acid receptor 1	9	110873263	111038470	-1	no	no	yes	yes	2	secondary	indirect up [4]	1.50372	0.930775	1.63289	1.77757	up	up persistent	up-up-up-up	Yes	No	No	Q92633	cell membrane, endosome	UniprotKB/Swiss-Prot	Receptor/cell adhesion	receptor	UniprotKB/Swiss-Prot		4.03702	11.6031	16.762	31.5908	5.95711	18.1994	8.42365	29.451	126.024	0.0883616	0.356394	0.0169461	0.00313788
SLC31A1	solute carrier family 31 member 1	9	113221544	113264492	1	no	no	no	yes	1	secondary	direct up [1]	0.549667	0.361242	0.533604	1.60977	up	up persistent	neutral-neutral-neutral-up	No	No	Yes	O15431	cell membrane	UniprotKB/Swiss-Prot	Enzyme/Transporter	transporter	UniprotKB/Swiss-Prot		17.3554	25.3126	21.3254	27.1814	39.3409	56.9224	44.0456	134.72	366.203	1	1	1	0.000138697
TNFSF15	TNF superfamily member 15	9	114784652	114806039	-1	no	no	yes	yes	2	secondary	direct down [2]	-0.0813033	0.37366	2.00255	-2.59339	mixed	mixed	neutral-neutral-up-down	Yes	No	No	O95150	secreted	UniprotKB/Swiss-Prot	Secreted factor	cytokine	UniprotKB/Swiss-Prot		5.50184	5.17608	4.33326	5.55916	1.63976	7.06269	5.12494	0.797457	35.1952	1	1	0.0318073	0.0162125
GSN	gelsolin	9	121207794	121332843	1	no	no	yes	no	1	secondary	indirect down [3]	-0.246983	-1.10745	-2.94732	-1.25506	down	down persistent	neutral-down-down-down	Yes	Yes	Yes	P06396	cytoplasm, cytoskeleton, secreted	UniprotKB/Swiss-Prot	Cell structure & motility modulator	structural molecule/cytoskeleton protein	GeneCards	(metabolism)	74.477	62.5496	87.8535	41.3627	799.014	103.682	305.093	127.713	1601.74	1	0.0516381	2.38581e-10	0.426938
PTGS1	prostaglandin-endoperoxide synthase 1	9	122370530	122395703	1	no	no	yes	no	1	secondary	indirect down [3]	-0.107431	-0.369429	-2.71055	-0.548791	down	down transient	neutral-neutral-down-neutral	Yes	Yes	Yes	P23219	endoplasmic reticulum	UniprotKB/Swiss-Prot	Enzyme/Transporter	enzyme	UniprotKB/Swiss-Prot	(metabolism)	24.6802	22.7994	15.681	11.9579	90.5852	13.8189	38.2009	26.1557	243.879	1	1	1.84548e-10	1
NIBAN2	niban apoptosis regulator 2	9	127505339	127578989	-1	no	no	yes	no	1	secondary	direct down [2]	-0.144587	-0.808183	-1.45775	-0.0304939	down	down transient	neutral-down-down-neutral	Yes	Yes	No	Q96TA1	cytoplasm	UniprotKB/Swiss-Prot	Signal transduction, cell cycle and death regulator	apoptosis regulator	GeneCards		90.317	81.6071	138.504	79.3931	234.615	85.9417	72.682	70.876	853.936	1	1	0.0289936	1
NCS1	neuronal calcium sensor 1	9	130172404	130237303	1	no	no	no	yes	1	secondary	indirect up [4]	-0.262139	-1.01885	0.61021	3.82841	mixed	mixed	neutral-down-up-up	No	Yes	No	P62166	cell membrane, cytoplasm, Golgi apparatus	UniprotKB/Swiss-Prot	Enzyme/Transporter	channel	UniprotKB/Swiss-Prot		9.48513	7.92351	4.73634	2.27585	3.2314	4.84076	0.528369	7.10338	40.1248	1	1	1	0.000111282
SLC2A6	solute carrier family 2 member 6	9	133471094	133479127	-1	no	no	yes	no	1	secondary	direct down [2]	0.0705386	-0.480782	-1.40428	0.218585	down	down transient	neutral-neutral-down-neutral	Yes	Yes	No	Q9UGQ3	lysosome	UniprotKB/Swiss-Prot	Enzyme/Transporter	transporter	UniprotKB/Swiss-Prot		89.3281	93.7944	126.654	91.2364	87.0375	32.801	45.0325	51.9283	617.812	1	1	0.00966777	1
SARDH	sarcosine dehydrogenase	9	133663560	133739955	-1	no	no	no	yes	1	secondary	direct up [1]	0.0154961	0.291646	1.10711	2.11434	up	up persistent	neutral-neutral-up-up	No	Yes	Yes	Q9UL12	mitochondrion	UniprotKB/Swiss-Prot	Enzyme/Transporter	enzyme	UniprotKB/Swiss-Prot		10.3369	10.4315	9.44665	11.8178	9.05605	20.0159	5.67389	24.4454	101.224	1	1	1	0.000218728
RXRA	retinoid X receptor alpha	9	134317098	134440585	1	no	no	yes	no	1	secondary	direct down [2]	-0.0266626	-0.630207	-1.70977	-0.790473	down	down persistent	neutral-down-down-down	No	Yes	Yes	P19793	cytoplasm, mitochondrion, nucleus	UniprotKB/Swiss-Prot	Transcription regulator	transcription regulator, DNA-binding protein	UniprotKB/Swiss-Prot		216.203	212.108	192.589	124.784	280.177	86.1255	219.795	127.064	1458.85	1	1	5.17899e-05	1
FCN1	ficolin 1	9	134903232	134917912	-1	no	yes	yes	yes	3	primary	indirect down [3]	-0.175828	-1.32174	-4.74589	-3.67557	down	down persistent	neutral-down-down-down	Yes	Yes	No	O00602	cell membrane, secreted	UniprotKB/Swiss-Prot	Receptor/cell adhesion	receptor	UniprotKB/Swiss-Prot	(immunity), (immunity-innate)	481.883	426.289	444.314	177.14	1745.13	65.03	1564.83	122.412	5027.03	1	0.00010149	1.46735e-16	4.08418e-14
OLFM1	olfactomedin 1	9	135075422	135121180	1	no	no	yes	yes	2	secondary	indirect down [3]	0.0294387	-2.86786	-6.10504	-6.95759	down	down persistent	neutral-down-down-down	Yes	No	No	Q99784	endoplasmic reticulum, secreted	UniprotKB/Swiss-Prot	Other/undefined	undefined (axonal growth regulator)	GeneCards		1.60736	1.62941	1.19353	0.138022	16.5242	0.221799	14.6794	0.0949614	36.0886	1	0.089448	6.69832e-09	3.96621e-08
CARD9	caspase recruitment domain family member 9	9	136361903	136373681	-1	no	no	yes	no	1	secondary	indirect down [3]	0.224711	-0.659545	-3.02042	-0.72415	down	down persistent	neutral-down-down-down	No	Yes	Yes	Q9H257	cytoplasm	UniprotKB/Swiss-Prot	Signal transduction, cell cycle and death regulator	adaptor	GeneCards	(immunity-adaptive), (immunity), (immunity-innate)	17.876	20.5968	17.7931	11.5314	209.85	26.048	85.5865	51.806	441.088	1	1	1.57545e-08	1
TOR4A	torsin family 4 member A	9	137277726	137282641	1	no	no	yes	no	1	secondary	direct down [2]	-0.126857	-0.607974	-1.77694	-0.792414	down	down persistent	neutral-down-down-down	No	Yes	No	Q9NXH8	endoplasmic reticulum, secreted	UniprotKB/Swiss-Prot	Enzyme/Transporter	enzyme	UniprotKB/Swiss-Prot		33.5843	30.6357	44.91	30.3604	55.7146	16.5819	40.7241	23.4234	275.934	1	1	0.00301872	1
AKR1C1	aldo-keto reductase family 1 member C1	10	4963253	4983283	1	no	no	no	yes	1	secondary	direct up [1]	0.371645	0.219333	1.96818	2.88443	up	up persistent	neutral-neutral-up-up	No	No	Yes	Q04828	cytoplasm	UniprotKB/Swiss-Prot	Enzyme/Transporter	enzyme	UniprotKB/Swiss-Prot		0.919475	1.25007	4.40749	5.14255	1.44354	5.87293	1.15342	8.66687	28.8563	1	1	0.0797349	0.00228256
PFKFB3	6-phosphofructo-2-kinase/fructose-2,6-biphosphatase 3	10	6144934	6254644	1	no	no	no	yes	1	secondary	indirect up [4]	-0.0295969	0.213355	0.994464	1.71284	up	up persistent	neutral-neutral-up-up	No	No	No	Q16875	cytoplasm	Compartments	Enzyme/Transporter	enzyme	UniprotKB/Swiss-Prot		193.234	189.371	142.525	165.519	76.8335	155.12	55.2836	181.069	1158.95	1	1	1	2.27678e-05
NEBL	nebulette	10	20779973	21293011	-1	no	no	yes	no	1	secondary	direct down [2]	-0.132359	-0.265365	-3.04939	-1.9526	down	down persistent	neutral-neutral-down-down	Yes	No	No	O76041	cytoplasm, cytoskeleton	Compartments	Cell structure & motility modulator	focal adhesion complexes	GeneCards		7.1645	6.55863	3.86952	3.23897	5.01544	0.624196	2.44812	0.631133	29.5505	1	1	0.00281364	0.544772
NRP1	neuropilin 1	10	33177492	33336262	-1	no	no	yes	no	1	secondary	direct up [1]	-0.262031	0.101371	1.73552	0.976817	up	up persistent	neutral-neutral-up-up	No	No	No	O14786	cell membrane, cytoplasm, mitochondrion, secreted	UniprotKB/Swiss-Prot	Receptor/cell adhesion	receptor	UniprotKB/Swiss-Prot	(angiogenesis), (differentiation)	15.5299	12.9166	24.7346	26.848	29.5159	94.9112	85.4523	168.127	458.036	1	1	0.000186062	1
RASSF4	Ras association domain family member 4	10	44959407	44995891	1	no	no	yes	no	1	secondary	indirect down [3]	-0.0983735	-0.770495	-2.33001	-1.21995	down	down persistent	neutral-down-down-down	Yes	Yes	No	Q9H2L5	cytoplasm	Compartments	Other/undefined	undefined, potential tumor suppressor	GeneCards	(cell cycle)	100.571	93.8699	125.338	73.2953	307.407	61.1739	316.272	135.746	1213.67	1	0.514262	6.13212e-11	0.125294
ALOX5	arachidonate 5-lipoxygenase	10	45374176	45446119	1	no	yes	yes	yes	3	primary	direct up [1]	0.227183	1.31406	2.45728	3.70168	up	up persistent	neutral-up-up-up	Yes	Yes	Yes	P09917	cytoplasm, nucleus	UniprotKB/Swiss-Prot	Enzyme/Transporter	enzyme	UniprotKB/Swiss-Prot	(metabolism)	53.2205	62.072	19.0663	47.2357	25.8707	142.615	28.9752	373.548	752.604	1	0.000952426	1.62399e-09	4.78682e-14
ARHGAP22	Rho GTPase activating protein 22	10	48446036	48656265	-1	no	yes	no	no	1	primary	direct up [1]	0.75223	2.43781	0.197391	0.802585	up	discontinous (up)	up-up-neutral-up	No	No	No	Q7Z5H3	cytoplasm, nucleus	UniprotKB/Swiss-Prot	Chaperone/enzyme activity modulator	enzyme activity modulator, transcription regulator	UniprotKB/Swiss-Prot	(angiogenesis), (differentiation)	2.38462	4.0576	1.43406	8.24018	16.4475	19.4431	21.6951	37.9256	111.628	1	4.68519e-05	1	1
ASAH2B	N-acylsphingosine amidohydrolase 2B	10	50739318	50816495	1	no	no	yes	no	1	secondary	direct up [1]	-0.116532	-0.249697	2.27757	1.07782	up	up persistent	neutral-neutral-up-up	No	No	No	P0C7U1	secreted	UniprotKB/Swiss-Prot	Enzyme/Transporter	enzyme	UniprotKB/Swiss-Prot		5.6869	5.24547	8.00216	6.51914	2.80705	12.0295	5.62585	11.5587	57.4747	1	1	0.00034963	1
SRGN	serglycin	10	69088103	69104805	1	no	no	yes	yes	2	secondary	indirect up [4]	0.282099	0.779823	1.43921	1.69819	up	up persistent	neutral-up-up-up	Yes	No	Yes	P10124	Golgi apparatus, lysosome, secreted	UniprotKB/Swiss-Prot	Secreted factor	secretory granule proteoglycan	GeneCards	(apoptosis)	607.729	739.157	492.68	846.711	208.346	562.494	151.868	492.903	4101.89	1	0.412435	0.000979796	5.44452e-06
VSIR	V-set immunoregulatory receptor	10	71747556	71773520	-1	no	no	yes	no	1	secondary	indirect down [3]	-0.166928	0.188678	-1.56281	-0.288902	down	down transient	neutral-neutral-down-neutral	No	Yes	No	Q9H7M9	cell membrane	UniprotKB/Swiss-Prot	Receptor/cell adhesion	receptor	UniprotKB/Swiss-Prot		126.52	112.476	65.0472	74.7749	287.903	97.8557	179.84	147.092	1091.51	1	1	0.000306526	1
DDIT4	DNA damage inducible transcript 4	10	72273919	72276036	1	no	no	no	yes	1	secondary	indirect up [4]	0.175198	0.364257	-0.0780769	1.58214	up	up persistent	neutral-neutral-neutral-up	No	No	No	Q9NX09	cytoplasm, mitochondrion	UniprotKB/Swiss-Prot	Secreted factor	antimicrobial protein	UniprotKB/Swiss-Prot	(apoptosis)	101.634	114.733	78.3847	101.471	50.7449	49.4542	17.2678	51.4965	565.187	1	1	1	0.0237899
LRMDA	leucine rich melanocyte differentiation associated	10	75431624	76560168	1	no	no	yes	no	1	secondary	indirect down [3]	0.354745	0.256338	-2.7828	-0.401306	down	down transient	neutral-neutral-down-neutral	No	Yes	No	Q9H2I8	no evidence (predicted nucleus)	Compartments	Other/undefined	undefined (no evidence)	GeneCards	(differentiation)	2.78914	3.5581	1.24032	1.36712	4.39423	0.665398	8.3564	6.37591	28.7466	1	1	0.000801761	1
KCNMA1	potassium calcium-activated channel subfamily M alpha 1	10	76869601	77638369	-1	no	no	no	yes	1	secondary	indirect down [3]	0.735115	0.15704	-0.78372	-3.66132	mixed	mixed	up-neutral-down-down	Yes	No	No	Q12791	cell membrane	UniprotKB/Swiss-Prot	Enzyme/Transporter	channel	UniprotKB/Swiss-Prot		1.80552	3.05842	1.13995	1.30511	2.90498	1.82668	19.8865	1.56534	33.4925	1	1	1	2.30178e-07
PPIF	peptidylprolyl isomerase F	10	79347469	79355334	1	no	yes	yes	no	2	primary	direct down [2]	-0.292334	-1.30543	-1.58059	0.0413233	down	down transient	neutral-down-down-neutral	Yes	Yes	No	P30405	mitochondrion	UniprotKB/Swiss-Prot	Enzyme/Transporter	enzyme	UniprotKB/Swiss-Prot	(apoptosis), (necrosis)	144.062	117.622	343.032	139.564	180.619	60.6837	73.1497	75.1772	1133.91	1	2.9979e-05	0.000274248	1
PAPSS2	3'-phosphoadenosine 5'-phosphosulfate synthase 2	10	87659613	87747705	1	no	no	yes	yes	2	secondary	indirect up [4]	0.406542	0.333544	1.81716	2.6466	up	up persistent	neutral-neutral-up-up	Yes	No	No	O95340	cytoplasm	Compartments	Enzyme/Transporter	enzyme	UniprotKB/Swiss-Prot		20.0174	26.648	14.1138	17.7579	3.56963	12.4326	4.76174	29.9116	129.213	1	1	0.0036209	3.59941e-07
MYOF	myoferlin	10	93306429	93482334	-1	no	no	no	yes	1	secondary	direct up [1]	0.113606	0.509209	0.625058	2.27302	up	up persistent	neutral-neutral-up-up	No	No	No	Q9NZM1	cell membrane, cytoplasm, nucleus	UniprotKB/Swiss-Prot	Cell structure & motility modulator	membrane repair	GeneCards		82.741	89.3528	66.0363	93.9196	197.653	304.035	87.792	423.786	1345.32	1	1	1	8.7109e-09
MARVELD1	MARVEL domain containing 1	10	97713173	97718150	1	no	no	yes	no	1	secondary	indirect down [3]	0.10089	-0.0389312	-2.02264	-0.543768	down	down transient	neutral-neutral-down-neutral	No	Yes	No	Q9BSK0	cell membrane, cytoplasm, cytoskeleton, nucleus	UniprotKB/Swiss-Prot	Cell structure & motility modulator	structural molecule/cytoskeleton protein	GeneCards	(cell cycle)	2.59106	2.76995	2.39242	2.20532	14.2963	3.42998	16.2967	11.1302	55.1119	1	1	0.00242992	1
ENTPD7	ectonucleoside triphosphate diphosphohydrolase 7	10	99659509	99711241	1	yes	yes	yes	yes	4	primary	indirect up [4]	1.35085	1.50525	1.90358	1.86371	up	up persistent	up-up-up-up	No	Yes	No	Q9NQZ7	cytoplasm	UniprotKB/Swiss-Prot	Enzyme/Transporter	enzyme	UniprotKB/Swiss-Prot		31.5434	80.567	70.2689	199.697	18.892	70.125	23.9226	87.3382	582.354	0.000746386	1.52052e-06	5.88883e-06	1.46961e-05
NEURL1	neuralized E3 ubiquitin protein ligase 1	10	103493979	103592552	1	no	yes	yes	no	2	primary	direct down [2]	-0.824662	-1.5894	-2.66532	-0.724267	down	down persistent	down-down-down-down	No	No	Yes	O76050	cell membrane, cytoplasm	UniprotKB/Swiss-Prot	Enzyme/Transporter	enzyme, translation regulator, tumor suppressor	UniprotKB/Swiss-Prot	(Notch signaling pathway), (Ubl conjugation pathway)	7.65675	4.31764	6.42642	2.19585	3.74571	0.556092	1.52008	0.92241	27.341	1	0.0184063	0.0020927	1
DUSP5	dual specificity phosphatase 5	10	110497907	110511533	1	no	no	no	yes	1	secondary	direct down [2]	0.149729	0.027102	-1.10325	-1.83767	down	down persistent	neutral-neutral-down-down	Yes	Yes	No	Q16690	nucleus	UniprotKB/Swiss-Prot	Enzyme/Transporter	enzyme	UniprotKB/Swiss-Prot		54.5448	60.6879	36.1642	36.5999	23.0185	10.4127	13.1749	3.66235	238.265	1	1	1	0.00789224
GRK5	G protein-coupled receptor kinase 5	10	119207571	119459745	1	no	no	no	yes	1	secondary	indirect up [4]	0.195988	0.162118	0.848277	1.52451	up	up persistent	neutral-neutral-up-up	Yes	No	Yes	P34947	cell membrane, cytoplasm, nucleus	UniprotKB/Swiss-Prot	Enzyme/Transporter	enzyme	UniprotKB/Swiss-Prot	(apoptosis), (Wnt signaling pathway)	69.9593	80.2209	38.6291	43.1619	27.3107	50.1774	21.9496	63.6946	395.103	1	1	1	0.00108368
HTRA1	HtrA serine peptidase 1	10	122458551	122514907	1	no	no	yes	yes	2	secondary	direct up [1]	-0.470724	1.2521	3.70068	6.52091	up	up persistent	neutral-up-up-up	Yes	No	No	Q92743	cell membrane, cytoplasm, secreted	UniprotKB/Swiss-Prot	Enzyme/Transporter	enzyme	UniprotKB/Swiss-Prot		2.00139	1.41564	0.520655	1.4575	0.689581	10.324	0.292636	28.7891	45.4905	1	1	4.16549e-06	1.27011e-09
CHST15	carbohydrate sulfotransferase 15	10	124007668	124093598	-1	no	no	no	yes	1	secondary	indirect up [4]	0.142543	0.709013	1.33169	1.98516	up	up persistent	neutral-up-up-up	No	No	No	Q7LFX5	Golgi apparatus	UniprotKB/Swiss-Prot	Enzyme/Transporter	enzyme	UniprotKB/Swiss-Prot		53.4849	58.8721	27.9676	45.8554	19.7581	47.3361	12.9675	52.2956	318.537	1	1	0.14392	7.45193e-05
STK32C	serine/threonine kinase 32C	10	132207492	132331847	-1	no	no	yes	no	1	secondary	indirect down [3]	0.167951	-0.113783	-2.2409	-0.934702	down	down persistent	neutral-neutral-down-down	No	No	Yes	Q86UX6	no evidence	Compartments	Enzyme/Transporter	enzyme	UniprotKB/Swiss-Prot		16.5934	18.6238	11.9361	11.5443	32.8401	7.08257	27.0105	14.0799	139.711	1	1	0.00158033	1
KNDC1	kinase non-catalytic C-lobe domain containing 1	10	133160219	133226412	1	no	no	yes	no	1	secondary	direct down [2]	-0.109674	-0.824506	-5.53948	-2.54134	down	down persistent	neutral-down-down-down	Yes	No	No	Q76NI1	no evidence (neuronal cell projection)	Compartments	Chaperone/enzyme activity modulator	enzyme activity modulator	UniprotKB/Swiss-Prot		7.36233	6.8477	6.33811	3.5953	4.29262	0.0712914	0.629856	0.0949614	29.2322	1	1	1.85499e-05	1
VENTX	VENT homeobox	10	133237855	133241928	1	no	no	yes	no	1	secondary	direct down [2]	-0.120133	-0.579959	-3.37047	-0.178265	down	down transient	neutral-neutral-down-neutral	Yes	Yes	No	O95231	nucleus	UniprotKB/Swiss-Prot	Transcription regulator	transcription regulator, DNA-binding protein	UniprotKB/Swiss-Prot		14.4654	13.2189	11.7783	7.64191	11.812	1.13989	4.82345	4.2889	69.1687	1	1	5.18237e-06	1
IFITM3	interferon induced transmembrane protein 3	11	319676	329475	-1	no	no	no	yes	1	secondary	direct down [2]	-0.0806495	-0.0483719	-0.568994	-1.5982	down	down persistent	neutral-neutral-neutral-down	No	No	No	Q01628	cell membrane, cytoplasm, endosome, lysosome	UniprotKB/Swiss-Prot	Secreted factor	antimicrobial protein	UniprotKB/Swiss-Prot	(immunity), (immunity-innate)	20.3987	19.3262	8.54206	8.06307	6.87072	4.4463	18.9546	6.25005	92.8517	1	1	1	0.0283277
TALDO1	transaldolase 1	11	747415	765012	1	no	no	yes	no	1	secondary	indirect down [3]	-0.0736733	-0.525834	-1.32289	-0.242117	down	down transient	neutral-neutral-down-neutral	No	Yes	No	P37837	cytoplasm	UniprotKB/Swiss-Prot	Enzyme/Transporter	enzyme	UniprotKB/Swiss-Prot	(metabolism)	109.759	104.146	290.301	202.067	332.158	132.783	199.183	168.428	1538.82	1	1	0.0231345	1
TSPAN4	tetraspanin 4	11	842812	867116	1	no	no	yes	yes	2	secondary	indirect down [3]	0.398599	0.122208	-3.1662	-2.8009	down	down persistent	neutral-neutral-down-down	No	No	No	O14817	cell membrane	UniprotKB/Swiss-Prot	Receptor/cell adhesion	cell surface glycoprotein	GeneCards		2.5913	3.37195	1.19008	1.40071	4.68118	0.490342	22.2367	3.17296	39.1352	1	1	3.31386e-05	4.94798e-07
ADM	adrenomedullin	11	10305073	10307397	1	no	yes	yes	yes	3	primary	direct down [2]	-0.315544	-1.28356	-2.32749	-2.04373	down	down persistent	neutral-down-down-down	Yes	Yes	No	P35318	secreted	UniprotKB/Swiss-Prot	Secreted factor	hormone	UniprotKB/Swiss-Prot		16.273	13.0338	26.7121	11.4099	17.3687	3.48542	8.41045	1.96656	98.66	1	0.0114242	7.45551e-05	0.0175098
DKK3	dickkopf WNT signaling pathway inhibitor 3	11	11956207	12009769	-1	no	no	no	yes	1	secondary	direct up [1]	0.463505	0.176422	0.860276	2.07957	up	up persistent	neutral-neutral-up-up	No	No	No	Q9UBP4	secreted	UniprotKB/Swiss-Prot	Receptor/cell adhesion	receptor activity modulator	UniprotKB/Swiss-Prot	(Wnt signaling pathway)	2.42746	3.30765	4.08595	4.63321	4.63453	8.09173	1.76888	7.68045	36.6299	1	1	1	0.00905915
PLEKHA7	pleckstrin homology domain containing A7	11	16777297	17014414	-1	no	no	yes	no	1	secondary	indirect down [3]	-0.0633807	-0.133265	-2.7855	-1.05734	down	down persistent	neutral-neutral-down-down	No	No	No	Q6IQ23	cytoplasm, cytoskeleton	UniprotKB/Swiss-Prot	Cell structure & motility modulator	cell-cell (adherens) junctions	GeneCards		3.64135	3.42694	4.16373	3.66771	13.4913	1.97165	6.98828	3.27792	40.6289	1	1	1.82049e-05	1
NCR3LG1	natural killer cell cytotoxicity receptor 3 ligand 1	11	17351800	17377341	1	no	yes	no	no	1	primary	indirect up [4]	-0.243108	-1.61316	-0.0234041	0.69387	mixed	mixed	neutral-down-neutral-up	No	Yes	No	Q68D85	cell membrane	UniprotKB/Swiss-Prot	Receptor/cell adhesion	cell surface ligand (B7 family)	GeneCards		29.2615	24.8245	90.0684	29.0399	21.6097	20.4063	24.3057	39.5419	279.058	1	4.8197e-06	1	1
KCNJ11	potassium inwardly rectifying channel subfamily J member 11	11	17365172	17389331	-1	no	yes	no	no	1	primary	indirect down [3]	0.315152	-1.72699	-1.17884	0.626179	mixed	mixed	neutral-down-down-up	No	No	No	Q14654	endoplasmic reticulum, endosome, cell membrane, mitochondrion	UniprotKB/Swiss-Prot	Enzyme/Transporter	channel, transporter	UniprotKB/Swiss-Prot		1.07127	1.28298	10.2925	3.11957	9.68589	4.44153	3.41163	5.33806	38.6434	1	0.00624045	1	1
NAV2	neuron navigator 2	11	19350724	20121601	1	no	no	no	yes	1	secondary	direct up [1]	-0.0711975	0.0181958	0.927394	2.02189	up	up persistent	neutral-neutral-up-up	No	Yes	No	Q8IVL1	nucleus	UniprotKB/Swiss-Prot	Enzyme/Transporter	enzyme	UniprotKB/Swiss-Prot		3.3575	3.16944	4.28475	4.3624	6.07505	11.9661	4.83171	20.061	58.108	1	1	1	0.00064583
LMO2	LIM domain only 2	11	33858576	33892076	-1	no	no	yes	no	1	secondary	indirect down [3]	-0.12179	0.185457	-2.54636	-1.24697	down	down persistent	neutral-neutral-down-down	Yes	Yes	No	P25791	nucleus	UniprotKB/Swiss-Prot	Transcription regulator	transcription factor, proto-oncogene	https://pubmed.ncbi.nlm.nih.gov/16314316/		24.0468	22.0042	10.6955	12.5125	31.3802	5.30814	33.7231	14.0736	153.744	1	1	7.42432e-07	0.649634
EHF	ETS homologous factor	11	34621093	34663288	1	no	no	no	yes	1	secondary	direct down [2]	-0.303925	-0.521647	-2.32653	-4.63713	down	down persistent	neutral-neutral-down-down	Yes	No	No	Q9NZC4	nucleus	UniprotKB/Swiss-Prot	Transcription regulator	transcription regulator, DNA-binding protein	UniprotKB/Swiss-Prot		5.08627	4.14592	3.42685	2.25499	3.52843	0.632925	11.929	0.420315	31.4247	1	1	0.0928109	1.40289e-05
MYBPC3	myosin binding protein C3	11	47331406	47352702	-1	no	no	yes	no	1	secondary	direct down [2]	0.0802923	-0.76142	-2.04083	-0.0712404	down	down transient	neutral-down-down-neutral	No	No	No	Q14896	cytoplasm	Compartments	Other/undefined	undefined (myosin-binding protein in muscles)	GeneCards		7.21595	7.55289	7.17352	4.2925	9.28246	2.24096	2.18344	2.02745	41.9692	1	1	0.012444	1
SPI1	Spi-1 proto-oncogene	11	47354860	47378547	-1	no	no	yes	no	1	secondary	indirect down [3]	0.00352129	-0.611339	-1.45324	0.000210604	down	down transient	neutral-down-down-neutral	No	Yes	No	P17947	nucleus	UniprotKB/Swiss-Prot	Transcription regulator	transcription regulator, DNA-binding protein, proto-oncogene	UniprotKB/Swiss-Prot		175.933	176.147	193.589	127.109	332.243	121.758	170.287	170.139	1467.2	1	1	0.00522869	1
SLC43A3	solute carrier family 43 member 3	11	57406954	57427580	-1	no	no	no	yes	1	secondary	direct up [1]	-0.0386993	-0.402447	-0.45781	1.32391	up	up persistent	neutral-neutral-neutral-up	No	Yes	No	Q8NBI5	cell membrane	Compartments	Enzyme/Transporter	transporter	UniprotKB/Swiss-Prot		49.1164	47.7776	71.2067	53.4863	69.7657	50.7406	40.7421	101.802	484.637	1	1	1	0.0324232
MPEG1	macrophage expressed 1	11	59208510	59212927	-1	no	no	yes	yes	2	secondary	indirect down [3]	-0.0480957	-0.743077	-3.34096	-3.02733	down	down persistent	neutral-down-down-down	Yes	Yes	Yes	Q2M385	cytoplasm, secreted	UniprotKB/Swiss-Prot	Secreted factor	antimicrobial protein	UniprotKB/Swiss-Prot	(immunity), (immunity-innate)	390.585	377.578	328.863	195.73	1200.21	118.275	1224.3	150.027	3985.57	1	1	1.46918e-13	1.11762e-12
MS4A6A	membrane spanning 4-domains A6A	11	60172015	60184666	-1	no	no	no	yes	1	secondary	indirect down [3]	-0.312671	1.6499	-2.07116	-3.36032	mixed	mixed	neutral-up-down-down	No	No	No	Q9H2W1	cell membrane	Compartments	Receptor/cell adhesion	receptor	UniprotKB/Swiss-Prot		27.5815	21.9768	1.51356	5.85183	5.08604	1.20484	135.865	13.1118	212.191	1	0.697794	0.309413	3.34591e-07
MS4A4A	membrane spanning 4-domains A4A	11	60185657	60318080	1	no	no	yes	yes	2	secondary	direct up [1]	0.366677	1.28233	2.61493	2.22455	up	up persistent	neutral-up-up-up	Yes	No	Yes	Q96JQ5	endoplasmic reticulum, Golgi apparatus, cell membrane	UniprotKB/Swiss-Prot	Receptor/cell adhesion	receptor	UniprotKB/Swiss-Prot		1.94634	2.49549	0.468803	1.13382	0.581737	3.65101	8.80852	40.5653	59.651	1	1	0.00281364	3.29215e-05
CYB561A3	cytochrome b561 family member A3	11	61348754	61362283	-1	no	no	yes	no	1	secondary	indirect down [3]	-0.0536413	-0.51854	-1.24786	-1.22401	down	down persistent	neutral-neutral-down-down	Yes	Yes	No	Q8NBI2	endosome, lysosome	UniprotKB/Swiss-Prot	Enzyme/Transporter	enzyme	UniprotKB/Swiss-Prot		98.6258	94.8984	135.284	94.481	247.552	104.008	354.817	151.693	1281.36	1	1	0.0493332	0.0981319
DAGLA	diacylglycerol lipase alpha	11	61680391	61747001	1	no	yes	no	no	1	primary	direct down [2]	-0.266699	-1.18638	-1.18304	-0.129097	down	down transient	neutral-down-down-neutral	No	Yes	No	Q9Y4D2	cell membrane, endosome	UniprotKB/Swiss-Prot	Enzyme/Transporter	enzyme	UniprotKB/Swiss-Prot	(metabolism)	18.4225	15.3618	45.8648	20.1844	30.0548	13.1923	21.2954	19.3018	183.678	1	0.00687499	0.747155	1
FADS2	fatty acid desaturase 2	11	61792980	61867354	1	no	no	yes	no	1	secondary	indirect down [3]	-0.183488	-0.237657	-1.43556	-0.993206	down	down persistent	neutral-neutral-down-down	No	No	No	O95864	endoplasmic reticulum	UniprotKB/Swiss-Prot	Enzyme/Transporter	enzyme	UniprotKB/Swiss-Prot	(metabolism)	34.715	30.5299	40.8383	34.5747	71.0165	26.4251	56.5991	28.3108	323.01	1	1	0.00124165	1
FTH1	ferritin heavy chain 1	11	61959718	61967634	-1	no	no	yes	no	1	secondary	indirect down [3]	-0.0338135	-0.503176	-1.38969	-0.27656	down	down transient	neutral-neutral-down-neutral	No	Yes	No	P02794	lysosome, cytoplasm, secreted, nucleus	UniprotKB/Swiss-Prot	Enzyme/Transporter	enzyme	UniprotKB/Swiss-Prot		2811.88	2746.73	5645.76	3983.5	5468.82	2086.88	4549.33	3755.7	31048.6	1	1	0.000214442	1
ASRGL1	asparaginase and isoaspartyl peptidase 1	11	62337448	62393412	1	no	no	yes	yes	2	secondary	indirect down [3]	0.47764	-0.656563	-3.47315	-1.71235	down	down persistent	neutral-down-down-down	No	Yes	No	Q7L266	cytoplasm	UniprotKB/Swiss-Prot	Enzyme/Transporter	enzyme	UniprotKB/Swiss-Prot		2.48267	3.45367	2.91298	1.8722	24.8464	2.22988	30.5874	9.24537	77.6306	1	1	4.38978e-09	0.00585288
FERMT3	fermitin family member 3	11	64206678	64223891	1	no	no	yes	no	1	secondary	direct down [2]	-0.0813634	-0.562392	-1.53417	-0.463658	down	down transient	neutral-neutral-down-neutral	No	Yes	No	Q86UX7	secreted	UniprotKB/Swiss-Prot	Receptor/cell adhesion	cell adhesion protein	UniprotKB/Swiss-Prot		199.33	188.314	365.867	248.558	460.536	159.499	222.705	161.492	2006.3	1	1	0.000695499	1
PPP1R14B	protein phosphatase 1 regulatory inhibitor subunit 14B	11	64244479	64246943	-1	no	no	no	yes	1	secondary	direct up [1]	-0.226455	-0.0652486	0.557308	1.86913	up	up persistent	neutral-neutral-neutral-up	No	No	No	Q96C90	cytoplasm	UniprotKB/Swiss-Prot	Chaperone/enzyme activity modulator	enzyme activity modulator	UniprotKB/Swiss-Prot		15.9226	13.5103	15.4423	14.9671	24.26	36.8101	15.4676	57.0821	193.462	1	1	1	0.00021726
SAC3D1	SAC3 domain containing 1	11	65040901	65044828	1	no	no	yes	no	1	secondary	indirect down [3]	-0.481037	0.0517127	-1.95887	0.085894	down	down transient	neutral-neutral-down-neutral	No	No	No	A6NKF1	nucleus, cytoplasm, cytoskeleton	Compartments	Signal transduction, cell cycle and death regulator	centrosome duplication, mitotic progression	GeneCards	(cell cycle), (cell division), (mitosis)	3.96895	2.80647	3.81433	4.14043	9.30276	2.49208	4.7993	4.95272	36.277	1	1	0.0296517	1
PC	pyruvate carboxylase	11	66848417	66958386	-1	no	no	yes	no	1	secondary	indirect down [3]	-0.11181	0.381951	-1.98021	0.222785	down	down transient	neutral-neutral-down-neutral	Yes	Yes	No	P11498	mitochondrion	UniprotKB/Swiss-Prot	Enzyme/Transporter	enzyme	UniprotKB/Swiss-Prot	(metabolism)	5.61187	5.23571	3.3196	4.20152	26.8688	6.93837	14.251	16.6436	83.0704	1	1	0.000935508	1
CORO1B	coronin 1B	11	67435510	67443821	-1	no	no	yes	no	1	secondary	indirect down [3]	0.0514621	-0.0195511	-1.46566	-0.214904	down	down transient	neutral-neutral-down-neutral	No	No	No	Q9BR76	cytoplasm, cytoskeleton	UniprotKB/Swiss-Prot	Cell structure & motility modulator	cell motility regulator	GeneCards		45.8426	47.36	45.0555	44.5412	146.394	53.6035	99.0657	85.2795	567.142	1	1	0.0188193	1
UNC93B1	unc-93 homolog B1, TLR signaling regulator	11	67991100	68004982	-1	no	no	yes	no	1	secondary	indirect down [3]	-0.100847	-0.17712	-1.43141	-0.346364	down	down transient	neutral-neutral-down-neutral	No	Yes	No	Q9H1C4	cytoplasm, endoplasmic reticulum, endosome, lysosome	UniprotKB/Swiss-Prot	Secreted factor	antimicrobial protein	UniprotKB/Swiss-Prot	(immunity-adaptive), (immunity), (immunity-innate)	40.7768	37.8924	33.872	30.802	103.428	38.4412	88.0797	69.0405	442.333	1	1	0.0236619	1
ALDH3B1	aldehyde dehydrogenase 3 family member B1	11	68008578	68029282	1	no	no	yes	no	1	secondary	indirect down [3]	0.0138289	-0.399093	-1.42988	0.236738	down	down transient	neutral-neutral-down-neutral	No	Yes	No	P43353	cell membrane	UniprotKB/Swiss-Prot	Enzyme/Transporter	enzyme	UniprotKB/Swiss-Prot		15.2132	15.3202	7.88275	6.01371	63.7653	23.9465	44.9723	52.6953	229.809	1	1	0.0290737	1
LRP5	LDL receptor related protein 5	11	68312591	68449275	1	no	no	no	yes	1	secondary	indirect down [3]	0.0847346	0.00705678	-0.432077	-2.87861	down	down persistent	neutral-neutral-neutral-down	No	No	No	O75197	endoplasmic reticulum	UniprotKB/Swiss-Prot	Receptor/cell adhesion	receptor	UniprotKB/Swiss-Prot	(Wnt signaling pathway)	6.68354	7.08928	5.68428	5.95884	7.36743	5.74781	22.8343	3.1016	64.467	1	1	1	9.83001e-07
CTTN	cortactin	11	70398404	70436584	1	no	no	no	yes	1	secondary	direct up [1]	-0.133555	0.186531	1.38036	2.93596	up	up persistent	neutral-neutral-up-up	No	No	No	Q14247	cell membrane, cytoplasm, cytoskeleton	UniprotKB/Swiss-Prot	Cell structure & motility modulator	cytoskeleton and cell adhesion regulator	GeneCards		6.82412	6.19329	1.97031	2.51495	1.51256	3.9306	1.7621	14.5666	39.2746	1	1	0.755881	2.67924e-05
IL18BP	interleukin 18 binding protein	11	71998613	72005715	1	no	no	yes	yes	2	secondary	indirect down [3]	0.00703252	-0.628151	-2.33955	-2.57907	down	down persistent	neutral-down-down-down	Yes	Yes	No	O95998	secreted	UniprotKB/Swiss-Prot	Receptor/cell adhesion	receptor activity modulator	UniprotKB/Swiss-Prot		40.6808	40.7455	51.8132	33.9384	176.96	34.9786	187.428	31.362	597.906	1	1	4.92181e-11	4.37817e-12
P2RY2	purinergic receptor P2Y2	11	73218281	73242427	1	no	yes	yes	no	2	primary	indirect down [3]	0.412503	2.0028	-2.32865	0.468435	mixed	mixed	neutral-up-down-neutral	No	No	Yes	P41231	cell membrane	UniprotKB/Swiss-Prot	Receptor/cell adhesion	receptor	UniprotKB/Swiss-Prot		4.41788	5.85152	0.963533	3.83806	9.96661	2.00728	5.02692	6.86668	38.9385	1	0.00378515	6.35773e-05	1
SLCO2B1	solute carrier organic anion transporter family member 2B1	11	75100563	75206549	1	no	no	yes	yes	2	secondary	indirect down [3]	-0.142218	0.749762	-2.77249	-1.63179	mixed	mixed	neutral-up-down-down	Yes	Yes	No	O94956	cell membrane	UniprotKB/Swiss-Prot	Enzyme/Transporter	transporter	UniprotKB/Swiss-Prot		6.55994	5.86444	1.88888	3.51078	119.395	17.4287	198.719	64.0948	417.461	1	1	1.03591e-09	0.000721355
LRRC32	leucine rich repeat containing 32	11	76657524	76670747	-1	no	no	yes	yes	2	secondary	direct up [1]	-0.332037	0.773606	3.89094	3.62438	up	up persistent	neutral-up-up-up	Yes	Yes	No	Q14392	cell membrane	UniprotKB/Swiss-Prot	Receptor/cell adhesion	membrane protein, TGF-beta activity regulator	GeneCards		2.51659	1.99283	1.54647	2.72379	0.912945	13.8157	0.781963	9.6906	33.9809	1	1	6.02882e-07	4.49552e-05
PAK1	p21 (RAC1) activated kinase 1	11	77322017	77474635	-1	no	yes	yes	no	2	primary	indirect down [3]	-0.104516	-1.12453	-2.34199	-1.21941	down	down persistent	neutral-down-down-down	Yes	Yes	No	Q13153	cell membrane, cytoplasm, cytoskeleton, nucleus	UniprotKB/Swiss-Prot	Enzyme/Transporter	enzyme	UniprotKB/Swiss-Prot	(apoptosis)	54.775	50.8327	64.1907	29.3987	145.674	28.7413	99.9268	42.6982	516.237	1	0.000681214	1.25233e-10	0.188697
SMCO4	single-pass membrane protein with coiled-coil domains 4	11	93478472	93543391	-1	no	no	yes	no	1	secondary	indirect down [3]	-0.137614	-0.451444	-2.40085	-1.24718	down	down persistent	neutral-neutral-down-down	No	Yes	No	Q9NRQ5	no evidence	Compartments	Other/undefined	undefined (no evidence)	GeneCards		4.36431	3.97648	3.85747	3.03929	9.28631	1.74508	7.46395	3.11249	36.8454	1	1	0.000694104	1
CASP5	caspase 5	11	104994235	105023168	-1	no	yes	yes	yes	3	primary	direct down [2]	-0.488564	-2.05151	-3.37252	-4.02099	down	down persistent	neutral-down-down-down	Yes	No	No	P51878	cytoplasm	UniprotKB/Swiss-Prot	Enzyme/Transporter	enzyme	UniprotKB/Swiss-Prot	(apoptosis)	6.77054	4.81266	9.72687	2.1424	1.84297	0.131501	1.86482	0.0949614	27.3867	1	0.00162063	0.0168033	0.0175875
ARHGAP20	Rho GTPase activating protein 20	11	110577042	110713189	-1	no	yes	yes	yes	3	primary	indirect down [3]	-0.484038	-2.18702	-3.30617	-2.56977	down	down persistent	neutral-down-down-down	Yes	Yes	No	Q9P2F6	cytoplasm	Compartments	Chaperone/enzyme activity modulator	enzyme activity modulator, tumor suppressor	UniprotKB/Swiss-Prot		1.21373	0.856315	6.82078	1.51035	18.1797	1.77994	4.88589	0.808355	36.0551	1	0.000470221	1.9177e-07	0.00446107
IL18	interleukin 18	11	112143253	112164096	-1	no	no	yes	yes	2	secondary	direct down [2]	-0.452611	-0.86124	-2.11121	-3.06209	down	down persistent	neutral-down-down-down	Yes	No	No	Q14116	cytoplasm, secreted	UniprotKB/Swiss-Prot	Secreted factor	cytokine	UniprotKB/Swiss-Prot	(inflammatory response)	5.9062	4.30743	4.72418	2.47584	6.78636	1.57002	12.3012	1.44768	39.5189	1	1	0.00231888	2.7221e-06
PHLDB1	pleckstrin homology like domain family B member 1	11	118606440	118658031	1	no	yes	no	no	1	primary	direct down [2]	-0.163043	-1.48593	-0.714742	0.281504	down	down transient	neutral-down-down-neutral	No	Yes	Yes	Q86UU1	no evidence (Basal cortex)	Compartments	Other/undefined	undefined (no evidence)	GeneCards		53.0266	47.434	57.8166	20.9322	9.2545	5.68757	5.26413	6.51626	205.932	1	7.29278e-05	1	1
OAF	out at first homolog	11	120211032	120230334	1	no	no	no	yes	1	secondary	direct up [1]	-0.262644	1.35239	-0.0480597	2.2233	up	discontinous (up)	neutral-up-neutral-up	No	No	No	Q86UD1	no evidence	Compartments	Other/undefined	undefined (no evidence)	GeneCards		6.30909	5.1839	0.837242	2.28689	8.06867	8.32062	7.32293	34.5952	72.9246	1	1	1	0.000417892
UBASH3B	ubiquitin associated and SH3 domain containing B	11	122655722	122814473	1	no	no	yes	yes	2	secondary	direct up [1]	0.210321	0.652687	1.6131	2.45652	up	up persistent	neutral-up-up-up	No	No	No	Q8TF42	cytoplasm, nucleus	UniprotKB/Swiss-Prot	Enzyme/Transporter	enzyme	UniprotKB/Swiss-Prot		35.1373	40.591	39.5512	61.2907	36.5189	110.313	51.9862	286.597	661.985	1	1	0.000169718	1.65644e-10
SLC37A2	solute carrier family 37 member 2	11	125063302	125090516	1	yes	yes	no	yes	3	primary	direct up [1]	1.20867	1.90314	1.23001	2.00051	up	up persistent	up-up-up-up	Yes	Yes	Yes	Q8TED4	endoplasmic reticulum	UniprotKB/Swiss-Prot	Enzyme/Transporter	transporter	UniprotKB/Swiss-Prot		50.5214	116.478	39.5144	146.864	75.2048	176.843	98.5266	394.084	1098.04	0.00264446	9.62879e-09	0.149164	4.7866e-08
FEZ1	fasciculation and elongation protein zeta 1	11	125442881	125592568	-1	no	yes	yes	yes	3	primary	direct down [2]	-0.0254992	-1.13349	-3.06006	-3.14665	down	down persistent	neutral-down-down-down	Yes	No	No	Q99689	cell membrane, cytoplasm, cytoskeleton	UniprotKB/Swiss-Prot	Enzyme/Transporter	transporter	UniprotKB/Swiss-Prot		41.0649	40.3951	40.5369	18.5741	14.0287	1.76567	7.31407	0.831053	164.511	1	0.0478684	7.54475e-06	0.000575712
ST14	ST14 transmembrane serine protease matriptase	11	130159782	130210362	1	no	no	no	yes	1	secondary	direct up [1]	-0.0654811	0.258071	-0.325587	2.11284	up	up persistent	neutral-neutral-neutral-up	No	No	No	Q9Y5Y6	cell membrane	UniprotKB/Swiss-Prot	Enzyme/Transporter	enzyme	UniprotKB/Swiss-Prot		11.8788	11.3575	6.76366	8.04281	14.8713	12.2196	6.57224	27.5566	99.2625	1	1	1	0.000663242
WNT5B	Wnt family member 5B	12	1529891	1647212	1	no	yes	yes	yes	3	primary	direct down [2]	-1.1687	-1.63866	-3.52562	-3.85556	down	down persistent	down-down-down-down	Yes	Yes	No	Q9H1J7	secreted	UniprotKB/Swiss-Prot	Secreted factor	cytokine	UniprotKB/Swiss-Prot	(Wnt signaling pathway)	1.35627	0.593715	6.59768	2.12898	9.57326	0.783433	5.66909	0.368947	27.0714	1	0.0145094	2.01604e-06	4.87811e-05
LTBR	lymphotoxin beta receptor	12	6375045	6391571	1	no	no	yes	no	1	secondary	indirect down [3]	-0.204815	-0.434526	-1.90566	-0.516058	down	down transient	neutral-neutral-down-neutral	No	Yes	No	P36941	Golgi apparatus, cell membrane	UniprotKB/Swiss-Prot	Receptor/cell adhesion	receptor	UniprotKB/Swiss-Prot	(apoptosis)	18.5574	16.0228	17.8328	13.0572	46.8936	12.5063	47.3503	33.1904	205.411	1	1	1.10855e-05	1
PTMS	parathymosin	12	6765516	6770952	1	no	no	yes	no	1	secondary	direct down [2]	-0.293455	-0.856425	-2.0505	-0.408066	down	down transient	neutral-down-down-neutral	No	Yes	No	P20962	nucleus	UniprotKB/Swiss-Prot	Other/undefined	undefined (no evidence)	GeneCards	(immunity)	8.18235	6.64266	10.3049	5.89351	19.7397	4.92159	7.62294	5.63072	68.9383	1	1	0.0122263	1
CD4	CD4 molecule	12	6786858	6820799	1	no	no	yes	yes	2	secondary	indirect down [3]	0.0719767	0.0695945	-1.8174	-1.88016	down	down persistent	neutral-neutral-down-down	No	No	No	P01730	cell membrane	UniprotKB/Swiss-Prot	Receptor/cell adhesion	receptor	UniprotKB/Swiss-Prot	(immunity-adaptive), (immunity)	162.983	171.203	122.995	129.402	361.897	102.922	399.392	108.267	1559.06	1	1	1.37249e-07	5.6155e-08
GPR162	G protein-coupled receptor 162	12	6821624	6829972	1	no	yes	yes	no	2	primary	indirect down [3]	-0.224772	-1.43701	-2.84031	-0.186276	down	down transient	neutral-down-down-neutral	Yes	Yes	No	Q16538	cell membrane	UniprotKB/Swiss-Prot	Receptor/cell adhesion	receptor	UniprotKB/Swiss-Prot		9.92825	8.44315	27.4056	10.2077	61.5104	8.6391	21.3414	18.6779	166.153	1	0.000107365	1.15074e-10	1
CD163L1	CD163 molecule like 1	12	7346685	7479897	-1	no	no	yes	yes	2	secondary	indirect down [3]	0.403239	-0.875459	-5.40201	-3.71334	down	down persistent	neutral-down-down-down	Yes	No	No	Q9NR16	cell membrane, secreted	UniprotKB/Swiss-Prot	Receptor/cell adhesion	receptor	UniprotKB/Swiss-Prot		1.9248	2.52329	0.991181	0.519128	64.7582	1.57399	175.676	13.3947	261.361	1	1	1.29888e-10	5.04892e-10
CD163	CD163 molecule	12	7470811	7503893	-1	no	no	yes	no	1	secondary	indirect down [3]	-0.198752	0.102128	-3.49743	-0.971914	down	down persistent	neutral-neutral-down-down	Yes	Yes	No	Q86VB7	cell membrane, secreted	UniprotKB/Swiss-Prot	Receptor/cell adhesion	receptor, acute-phase protein	UniprotKB/Swiss-Prot	(inflammatory response)	88.2442	76.7349	40.4886	43.6417	438.661	38.9599	397.371	202.691	1326.79	1	1	1.14743e-12	1
CLEC4A	C-type lectin domain family 4 member A	12	8123617	8138607	1	no	no	yes	no	1	secondary	indirect down [3]	-0.223213	-0.920284	-2.69858	-1.45784	down	down persistent	neutral-down-down-down	Yes	No	No	Q9UMR7	cell membrane	UniprotKB/Swiss-Prot	Receptor/cell adhesion	receptor	UniprotKB/Swiss-Prot	(immunity-adaptive), (immunity), (immunity-innate)	10.4633	8.86726	9.91363	5.18627	42.7548	6.49555	27.4829	10.0537	121.217	1	1	2.92712e-07	0.162569
CLEC12A	C-type lectin domain family 12 member A	12	9951316	9995694	1	no	no	yes	yes	2	secondary	indirect up [4]	0.0559857	0.208351	2.7017	3.8583	up	up persistent	neutral-neutral-up-up	No	No	No	Q5QGZ9	cell membrane	UniprotKB/Swiss-Prot	Receptor/cell adhesion	receptor	UniprotKB/Swiss-Prot		16.182	16.7266	4.82617	5.31001	2.26798	13.3681	1.63795	23.8452	84.1641	1	1	0.000623404	3.4383e-06
OLR1	oxidized low density lipoprotein receptor 1	12	10158301	10172138	-1	no	no	yes	yes	2	secondary	indirect up [4]	-0.114984	0.688421	3.86803	6.67465	up	up persistent	neutral-up-up-up	No	Yes	No	P78380	cell membrane, secreted	UniprotKB/Swiss-Prot	Receptor/cell adhesion	cell adhesion protein, receptor	UniprotKB/Swiss-Prot	(immunity), (inflammatory response)	98.7329	91.2818	72.1027	115.459	11.1739	146.047	1.14862	119.4	655.346	1	1	8.47598e-11	1.90835e-12
EMP1	epithelial membrane protein 1	12	13196723	13219941	1	no	no	no	yes	1	secondary	indirect up [4]	-0.298714	-1.16715	1.07475	4.42293	mixed	mixed	neutral-down-up-up	Yes	No	No	P54849	cell membrane	UniprotKB/Swiss-Prot	Other/undefined	undefined (no evidence)	GeneCards		21.0211	17.1062	35.9412	15.4297	24.0396	47.2821	3.98716	80.8184	245.625	1	0.125047	1	1.64452e-09
PLBD1	phospholipase B domain containing 1	12	14503661	14567883	-1	no	no	yes	no	1	secondary	indirect down [3]	-0.0543783	-1.23957	-2.75287	-0.893768	down	down persistent	neutral-down-down-down	Yes	Yes	No	Q6P4A8	lysosome	UniprotKB/Swiss-Prot	Enzyme/Transporter	enzyme	UniprotKB/Swiss-Prot	(metabolism)	31.4502	30.1423	20.2648	8.66148	108.509	15.8713	82.5129	44.428	341.84	1	0.0716748	2.41514e-08	1
MGST1	microsomal glutathione S-transferase 1	12	16347142	16609259	1	no	no	no	yes	1	secondary	indirect up [4]	-0.429282	-0.594304	1.48625	2.22622	mixed	mixed	neutral-down-up-up	No	No	No	P10620	endoplasmic reticulum, mitochondrion	UniprotKB/Swiss-Prot	Enzyme/Transporter	enzyme	UniprotKB/Swiss-Prot		9.85566	7.36373	26.8814	17.5557	7.26536	17.8366	7.95981	38.5918	133.31	1	1	0.249744	0.000509774
BCAT1	branched chain amino acid transaminase 1	12	24810024	24949101	-1	no	no	yes	yes	2	secondary	direct up [1]	0.172283	1.06903	3.16531	3.9753	up	up persistent	neutral-up-up-up	Yes	Yes	Yes	P54687	cytoplasm	UniprotKB/Swiss-Prot	Enzyme/Transporter	enzyme	UniprotKB/Swiss-Prot	(metabolism)	32.9065	37.0919	19.3312	40.2705	15.5394	132.94	17.9854	283.958	580.023	1	0.100152	1.40346e-10	7.31911e-13
BHLHE41	basic helix-loop-helix family member e41	12	26120030	26125037	-1	no	no	no	yes	1	secondary	direct up [1]	-0.0277885	0.396635	1.37263	1.90781	up	up persistent	neutral-neutral-up-up	No	No	No	Q9C0J9	nucleus	UniprotKB/Swiss-Prot	Transcription regulator	transcription regulator, DNA-binding protein	UniprotKB/Swiss-Prot		4.778	4.62458	9.99151	13.3449	21.557	53.4583	12.0906	44.4079	164.253	1	1	0.191357	0.00225727
FGD4	FYVE, RhoGEF and PH domain containing 4	12	32399558	32646050	1	no	no	yes	no	1	secondary	indirect down [3]	0.129017	-0.513322	-1.5002	-0.178596	down	down transient	neutral-neutral-down-neutral	Yes	Yes	Yes	Q96M96	cytoplasm, cytoskeleton	UniprotKB/Swiss-Prot	Chaperone/enzyme activity modulator	enzyme activity modulator	UniprotKB/Swiss-Prot		35.6232	39.0297	22.3733	15.2156	47.2048	16.3862	46.0107	40.443	262.287	1	1	0.0333684	1
RAPGEF3	Rap guanine nucleotide exchange factor 3	12	47734363	47771040	-1	no	no	no	yes	1	secondary	direct up [1]	-0.151138	-0.123729	-0.0917797	4.61069	up	up persistent	neutral-neutral-neutral-up	No	No	No	O95398	cell membrane	UniprotKB/Swiss-Prot	Chaperone/enzyme activity modulator	enzyme activity modulator	UniprotKB/Swiss-Prot	(angiogenesis)	1.56312	1.36426	0.939328	0.852251	1.90737	1.76966	0.777162	19.2944	28.4675	1	1	1	6.30567e-08
NCKAP5L	NCK associated protein 5 like	12	49791146	49828750	-1	no	no	yes	no	1	secondary	indirect down [3]	0.0291289	0.109305	-1.45831	-0.107201	down	down transient	neutral-neutral-down-neutral	No	No	No	Q9HCH0	cytoplasm, cytoskeleton	UniprotKB/Swiss-Prot	Cell structure & motility modulator	cytoskeleton (microtubule) organization	GeneCards		29.2945	29.7897	22.5451	24.4936	77.4661	28.4546	46.1464	42.5616	300.752	1	1	0.0195545	1
SLC4A8	solute carrier family 4 member 8	12	51391317	51515763	1	no	no	yes	no	1	secondary	indirect down [3]	0.206898	0.142265	-1.51698	-0.973101	down	down persistent	neutral-neutral-down-down	Yes	No	No	Q2Y0W8	cell membrane	UniprotKB/Swiss-Prot	Enzyme/Transporter	transporter	UniprotKB/Swiss-Prot		25.1675	29.0342	21.3323	23.7432	62.015	21.6294	41.1443	20.8789	244.945	1	1	0.000373541	1
ACVRL1	activin A receptor like type 1	12	51906908	51923361	1	no	yes	yes	yes	3	primary	direct up [1]	0.116498	5.73607	2.48082	5.17791	up	up persistent	neutral-up-up-up	Yes	No	Yes	P37023	cell membrane	UniprotKB/Swiss-Prot	Enzyme/Transporter	enzyme, receptor	UniprotKB/Swiss-Prot	(angiogenesis)	0.732289	0.76949	0	1.34692	2.23937	13.0513	0.93407	32.207	51.2804	1	0.0307104	0.00118989	4.86867e-08
ACVR1B	activin A receptor type 1B	12	51951699	51997078	1	yes	yes	yes	yes	4	primary	direct up [1]	1.28018	1.97199	1.47452	2.52396	up	up persistent	up-up-up-up	Yes	No	Yes	P36896	cell membrane	UniprotKB/Swiss-Prot	Enzyme/Transporter	enzyme, receptor	UniprotKB/Swiss-Prot		16.9767	41.2817	16.8381	67.2055	30.8157	85.7905	23.1015	133.274	415.283	0.0012015	3.38923e-09	0.000719565	3.80619e-11
ESPL1	extra spindle pole bodies like 1, separase	12	53268299	53293638	1	no	yes	yes	no	2	primary	direct down [2]	-0.271431	-1.89796	-2.1215	-1.63567	down	down persistent	neutral-down-down-down	Yes	Yes	No	Q14674	cytoplasm, nucleus	UniprotKB/Swiss-Prot	Enzyme/Transporter	enzyme	UniprotKB/Swiss-Prot		12.787	10.5918	46.9387	12.8792	9.41667	2.1689	5.42584	1.72167	101.93	1	4.03173e-07	0.000538198	0.252996
ZNF385A	zinc finger protein 385A	12	54369133	54391298	-1	no	no	no	yes	1	secondary	direct up [1]	0.0656904	0.371196	0.357115	1.38006	up	up persistent	neutral-neutral-neutral-up	No	No	No	Q96PM9	cytoplasm, nucleus	UniprotKB/Swiss-Prot	Transcription regulator	transcription regulator, DNA-binding protein, translation regulator	UniprotKB/Swiss-Prot	(DNA damage)	24.8558	25.9119	10.7926	13.9332	58.0935	74.4802	56.1365	145.146	409.35	1	1	1	0.0367714
MMP19	matrix metallopeptidase 19	12	55835433	55842966	-1	no	no	no	yes	1	secondary	direct up [1]	-0.256674	-0.312606	1.15264	2.72883	up	up persistent	neutral-neutral-up-up	Yes	No	No	Q99542	secreted	UniprotKB/Swiss-Prot	Enzyme/Transporter	enzyme	UniprotKB/Swiss-Prot	(angiogenesis), (metabolism), (differentiation)	10.9271	9.15599	10.3289	8.08107	21.464	46.8679	8.39604	55.1718	170.393	1	1	0.71701	4.18757e-09
LRP1	LDL receptor related protein 1	12	57128483	57213361	1	no	yes	no	yes	2	primary	direct up [1]	0.141161	1.09621	-0.569746	1.4708	up	discontinous (up)	neutral-up-neutral-up	No	No	Yes	Q07954	cell membrane, cytoplasm, cytoskeleton, Golgi apparatus, nucleus	UniprotKB/Swiss-Prot	Receptor/cell adhesion	receptor	UniprotKB/Swiss-Prot		364.54	401.676	128.596	276.617	1288.94	869.747	765.382	2120.67	6216.17	1	0.048068	1	0.0287725
NXPH4	neurexophilin 4	12	57216794	57226449	1	no	no	yes	yes	2	secondary	direct up [1]	-0.773238	-0.325789	3.8684	4.88386	mixed	mixed	down-neutral-up-up	Yes	Yes	No	O95158	secreted	UniprotKB/Swiss-Prot	Other/undefined	undefined (binding to presynaptic cell surface proteins)	GeneCards		2.83198	1.61094	1.87855	1.58574	0.924604	14.4035	0.624314	17.6923	41.552	1	1	9.43899e-08	2.54114e-08
CPM	carboxypeptidase M	12	68842197	68971570	-1	no	no	no	yes	1	secondary	direct up [1]	-0.043353	-0.484197	1.09853	1.62281	up	up persistent	neutral-neutral-up-up	No	No	Yes	P14384	cell membrane	UniprotKB/Swiss-Prot	Enzyme/Transporter	enzyme	UniprotKB/Swiss-Prot		6.76702	6.44989	5.16018	3.61944	15.7793	33.4926	39.1225	120.086	230.477	1	1	1	0.000298736
DUSP6	dual specificity phosphatase 6	12	89347235	89352501	-1	no	no	yes	no	1	secondary	direct down [2]	-0.00561247	-0.25112	-1.39396	-0.976398	down	down persistent	neutral-neutral-down-down	Yes	Yes	No	Q16828	cytoplasm	UniprotKB/Swiss-Prot	Enzyme/Transporter	enzyme	UniprotKB/Swiss-Prot		114.992	114.375	193.873	162.748	330.096	125.138	151.753	77.1779	1270.15	1	1	0.022256	1
PLXNC1	plexin C1	12	94148577	94307675	1	no	no	yes	no	1	secondary	indirect down [3]	-0.0742334	-0.67074	-1.7383	-1.02001	down	down persistent	neutral-down-down-down	Yes	Yes	No	O60486	cell membrane	UniprotKB/Swiss-Prot	Receptor/cell adhesion	receptor	UniprotKB/Swiss-Prot		143.083	135.788	192.813	120.576	290.49	86.7744	300.511	148.086	1418.12	1	1	3.46271e-07	1
RASAL1	RAS protein activator like 1	12	113098819	113136239	-1	no	yes	yes	yes	3	primary	direct down [2]	-0.480332	-2.44908	-4.18934	-2.7448	down	down persistent	neutral-down-down-down	Yes	Yes	No	O95294	cytoplasm	Compartments	Chaperone/enzyme activity modulator	enzyme activity modulator	UniprotKB/Swiss-Prot	(differentiation)	40.2208	28.8326	118.911	22.1426	208.911	11.4512	68.8409	10.1709	509.481	1	2.9268e-08	1.90817e-12	4.26269e-07
P2RX7	purinergic receptor P2X 7	12	121132819	121188032	1	no	yes	no	no	1	primary	direct down [2]	-0.260649	-1.12457	-0.199992	0.441872	down	down transient	neutral-down-neutral-neutral	Yes	Yes	No	Q99572	cell membrane	UniprotKB/Swiss-Prot	Enzyme/Transporter	channel, receptor	UniprotKB/Swiss-Prot		41.6872	34.735	69.944	31.9374	35.038	29.9326	35.138	47.7153	326.128	1	0.00164506	1	1
HCAR2	hydroxycarboxylic acid receptor 2	12	122701293	122703357	-1	no	no	yes	no	1	secondary	direct down [2]	-0.273576	-1.26294	-5.58269	-5.14555	down	down persistent	neutral-down-down-down	Yes	No	No	Q8TDS4	cell membrane	UniprotKB/Swiss-Prot	Receptor/cell adhesion	receptor	UniprotKB/Swiss-Prot	(apoptosis)	13.3328	11.0174	13.197	5.48769	1.33954	0	0.947131	0	45.3215	1	0.101989	0.0053165	0.056871
HCAR3	hydroxycarboxylic acid receptor 3	12	122714756	122716811	-1	no	no	yes	yes	2	secondary	direct down [2]	-0.103237	-0.897465	-3.75732	-3.83975	down	down persistent	neutral-down-down-down	Yes	Yes	No	P49019	cell membrane	UniprotKB/Swiss-Prot	Receptor/cell adhesion	receptor	UniprotKB/Swiss-Prot		23.3633	21.7751	29.8119	15.9409	6.58376	0.438058	3.08807	0.168126	101.169	1	0.590543	1.39162e-05	0.00228153
FRY	FRY microtubule binding protein	13	31846713	32299125	1	no	yes	no	no	1	primary	direct down [2]	-0.190499	-1.13751	-0.402546	0.423402	down	down transient	neutral-down-neutral-neutral	Yes	No	Yes	Q5TBA9	cytoplasm, cytoskeleton	UniprotKB/Swiss-Prot	Cell structure & motility modulator	structural integrity of mitotic centrosomes; mitosis regulator	GeneCards		132.115	115.734	136.669	62.0511	73.9947	55.2639	55.7515	75.1113	706.69	1	0.000215276	1	1
STARD13	StAR related lipid transfer domain containing 13	13	33103137	33350630	-1	no	no	yes	no	1	secondary	indirect down [3]	-0.281835	-2.49328	-3.52025	-1.66308	down	down persistent	neutral-down-down-down	Yes	No	No	Q9Y3M8	cytoplasm, mitochondrion	UniprotKB/Swiss-Prot	Chaperone/enzyme activity modulator	enzyme activity modulator, tumor suppressor	UniprotKB/Swiss-Prot		0.743181	0.589057	0.454927	0.0427456	4.29261	0.396856	18.6806	5.9247	31.1246	1	1	0.000218265	0.0731038
RGCC	regulator of cell cycle	13	41457550	41470871	1	no	no	yes	yes	2	secondary	indirect up [4]	0.113974	0.541579	1.5206	1.60143	up	up persistent	neutral-neutral-up-up	No	No	No	Q9H4X1	cytoplasm, cytoskeleton, nucleus	UniprotKB/Swiss-Prot	Chaperone/enzyme activity modulator	enzyme activity modulator	UniprotKB/Swiss-Prot	(cell cycle)	28.3637	30.772	31.296	47.027	18.0212	52.9674	13.2698	40.964	262.681	1	1	0.0065201	0.00813084
EPSTI1	epithelial stromal interaction 1	13	42886388	42992271	-1	no	no	no	yes	1	secondary	direct down [2]	-0.336194	-0.211831	-0.178525	-1.64445	down	down persistent	neutral-neutral-neutral-down	No	No	Yes	Q96J88	no evidence	Compartments	Signal transduction, cell cycle and death regulator	macrophage differentiation; tumor invasion and metastasis	GeneCards		30.1107	23.8461	24.8839	21.544	18.6182	16.5645	35.3826	11.2968	182.247	1	1	1	0.00308134
LACC1	laccase domain containing 1	13	43879284	43893932	1	no	no	yes	no	1	secondary	indirect down [3]	-0.081903	-0.411998	-1.54988	-0.859369	down	down persistent	neutral-neutral-down-down	Yes	Yes	No	Q8IV20	cytoplasm, endoplasmic reticulum, nucleus, peroxisome	UniprotKB/Swiss-Prot	Enzyme/Transporter	enzyme	UniprotKB/Swiss-Prot	(immunity), (inflammatory response), (immunity-innate)	106.465	100.579	159.846	118.948	177.1	59.8541	316.876	174.669	1214.34	1	1	0.0175977	1
SIAH3	siah E3 ubiquitin protein ligase family member 3	13	45777242	45851753	-1	no	no	yes	yes	2	secondary	direct up [1]	0.794518	-0.132444	3.86734	5.61411	up	discontinous (up)	up-neutral-up-up	Yes	Yes	No	Q8IW03	mitochondrion	UniprotKB/Swiss-Prot	Enzyme/Transporter	enzyme	UniprotKB/Swiss-Prot		1.11567	1.95737	1.31992	1.08034	0.475486	7.89528	0.292636	15.2659	29.4026	1	1	8.91906e-08	6.06224e-10
KCTD12	potassium channel tetramerization domain containing 12	13	76880175	76886405	-1	no	yes	no	no	1	primary	direct up [1]	-0.0313826	1.28539	0.203207	0.911954	up	discontinous (up)	neutral-up-neutral-up	No	No	Yes	Q96CX2	cell membrane	UniprotKB/Swiss-Prot	Receptor/cell adhesion	Auxiliary subunit of GABA-B receptors; G-protein signaling modulator	GeneCards		85.9206	83.8158	34.1375	83.4467	184.404	211.088	229.85	432.561	1345.22	1	0.0167982	1	1
RAB20	RAB20, member RAS oncogene family	13	110523066	110561722	-1	no	yes	yes	yes	3	primary	direct up [1]	1.43289	3.02899	2.3894	2.42113	up	up persistent	up-up-up-up	Yes	No	Yes	Q9NX57	cytoplasm, Golgi apparatus	UniprotKB/Swiss-Prot	Enzyme/Transporter	enzyme	UniprotKB/Swiss-Prot		2.16556	5.86489	1.5725	12.5245	1.68944	10.1267	4.84389	25.3795	64.167	1	1.33731e-05	0.000783093	0.000112048
RNASE6	ribonuclease A family member k6	14	20781268	20782467	1	no	no	yes	yes	2	secondary	indirect down [3]	-0.145335	-0.244302	-1.92733	-2.44555	down	down persistent	neutral-neutral-down-down	No	Yes	No	Q93091	lysosome, secreted	UniprotKB/Swiss-Prot	Secreted factor	antimicrobial protein, enzyme	UniprotKB/Swiss-Prot		8.08045	7.2434	3.09994	2.5607	25.5142	6.50109	58.4802	10.7172	122.197	1	1	0.00259688	5.90113e-06
RNASE1	ribonuclease A family member 1, pancreatic	14	20801228	20802855	-1	no	no	no	yes	1	secondary	indirect down [3]	0.00762817	-0.119583	-1.87553	-1.93946	down	down persistent	neutral-neutral-down-down	No	No	No	P07998	secreted	UniprotKB/Swiss-Prot	Enzyme/Transporter	enzyme	UniprotKB/Swiss-Prot		4.13288	4.0905	0.576055	0.614404	17.6062	4.78297	54.8368	14.1968	100.837	1	1	0.0541397	0.0118836
ARHGEF40	Rho guanine nucleotide exchange factor 40	14	21070273	21090248	1	no	yes	yes	no	2	primary	indirect down [3]	-0.434126	-1.60862	-2.53486	-0.864326	down	down persistent	neutral-down-down-down	Yes	Yes	Yes	Q8TER5	cytoplasm	UniprotKB/Swiss-Prot	Chaperone/enzyme activity modulator	enzyme activity modulator	UniprotKB/Swiss-Prot		28.6948	21.1736	30.1265	10.4419	83.5227	14.6118	50.2821	27.5251	266.379	1	0.00125998	3.89175e-07	1
MMP14	matrix metallopeptidase 14	14	22836560	22849041	1	no	no	yes	no	1	secondary	indirect down [3]	-0.0790278	-0.374203	-1.87924	-0.500303	down	down transient	neutral-neutral-down-neutral	No	Yes	No	P50281	cytoplasm	UniprotKB/Swiss-Prot	Enzyme/Transporter	enzyme	UniprotKB/Swiss-Prot		37.2895	35.1719	83.3271	64.1045	118.694	32.2877	112.869	79.5693	563.313	1	1	2.30013e-06	1
RTN1	reticulon 1	14	59595976	59870776	-1	no	yes	yes	yes	3	primary	direct down [2]	-0.309091	-1.87547	-2.93875	-1.91478	down	down persistent	neutral-down-down-down	Yes	Yes	No	Q16799	endoplasmic reticulum, Golgi apparatus	UniprotKB/Swiss-Prot	Other/undefined	undefined (amyloid precursor protein processing modulator)	GeneCards		18.9505	15.1962	62.3244	17.0968	78.8657	10.1901	40.6974	10.7217	254.043	1	4.77232e-07	4.98496e-10	0.000245944
PLEKHG3	pleckstrin homology and RhoGEF domain containing G3	14	64704102	64750249	1	no	no	no	yes	1	secondary	direct down [2]	-0.0144633	0.195526	-1.07254	-1.44924	down	down persistent	neutral-neutral-down-down	No	No	No	A1L390	no evidence	Compartments	Chaperone/enzyme activity modulator	enzyme activity modulator	UniprotKB/Swiss-Prot		125.934	124.66	108.495	124.906	140.102	67.3162	115.224	42.175	848.813	1	1	1	0.00404181
PAPLN	papilin, proteoglycan like sulfated glycoprotein	14	73237497	73274640	1	no	no	no	yes	1	secondary	direct up [1]	0.307706	1.64929	1.06391	2.37766	up	up persistent	neutral-up-up-up	No	No	No	O95428	secreted	UniprotKB/Swiss-Prot	Chaperone/enzyme activity modulator	enzyme activity modulator	UniprotKB/Swiss-Prot		2.65733	3.29321	1.15727	4.13886	2.36272	5.35331	2.33505	12.7859	34.0836	1	0.110961	1	0.00134476
LTBP2	latent transforming growth factor beta binding protein 2	14	74498183	74612378	-1	no	no	yes	yes	2	secondary	indirect down [3]	-0.395422	-0.306683	-4.09252	-3.02892	down	down persistent	neutral-neutral-down-down	Yes	Yes	No	Q14767	secreted	UniprotKB/Swiss-Prot	Secreted factor	extracellular matrix protein	GeneCards		6.99861	5.28498	3.23828	2.6429	38.4944	2.28136	21.7492	2.62499	83.3147	1	1	1.40346e-10	7.6014e-07
JDP2	Jun dimerization protein 2	14	75427716	75474111	1	no	no	yes	no	1	secondary	indirect down [3]	0.144104	-0.555721	-3.5444	-0.128155	down	down transient	neutral-neutral-down-neutral	Yes	Yes	No	Q8WYK2	nucleus	UniprotKB/Swiss-Prot	Transcription regulator	transcription regulator, DNA-binding protein	UniprotKB/Swiss-Prot		19.596	21.506	20.4346	13.685	47.0671	3.98846	22.3007	20.1543	168.732	1	1	3.25397e-10	1
FLVCR2	FLVCR heme transporter 2	14	75578620	75663214	1	no	yes	yes	no	2	primary	indirect down [3]	-0.384325	-1.33156	-1.68004	-1.17908	down	down persistent	neutral-down-down-down	Yes	Yes	No	Q9UPI3	cell membrane	UniprotKB/Swiss-Prot	Enzyme/Transporter	transporter	UniprotKB/Swiss-Prot		19.6523	15.0036	26.0096	10.2463	61.5714	19.2158	41.1905	18.1853	211.075	1	0.000872605	0.000193245	0.792599
SLC24A4	solute carrier family 24 member 4	14	92322581	92501481	1	no	no	no	yes	1	secondary	direct up [1]	-0.221558	0.530263	1.45028	1.96581	up	up persistent	neutral-neutral-up-up	Yes	No	No	Q8NFF2	cell membrane, cytoplasm	UniprotKB/Swiss-Prot	Enzyme/Transporter	transporter	UniprotKB/Swiss-Prot		29.7717	25.3814	4.59101	6.9716	6.57227	19.1421	6.42716	25.2865	124.144	1	1	0.405291	0.0287708
CLMN	calmin	14	95181940	95319908	-1	yes	yes	yes	yes	4	primary	direct up [1]	1.54929	1.89028	1.7127	2.53027	up	up persistent	up-up-up-up	Yes	No	Yes	Q96JQ2	cytoplasm	UniprotKB/Swiss-Prot	Other/undefined	undefined (no evidence)	GeneCards		34.5099	100.614	39.0905	144.819	58.961	192.23	61.3185	353.592	985.135	6.9437e-05	4.73386e-08	3.91881e-05	2.66553e-10
CYFIP1	cytoplasmic FMR1 interacting protein 1	15	22867052	22981063	-1	no	no	yes	no	1	secondary	indirect down [3]	-0.0541397	-0.581319	-1.67066	-0.41946	down	down transient	neutral-neutral-down-neutral	No	Yes	No	Q7L576	cytoplasm	UniprotKB/Swiss-Prot	Cell structure & motility modulator	cytoskeleton organization, translation regulator	GeneCards	(differentiation)	64.9395	62.4633	79.0875	52.7592	207.423	65.2265	216.238	161.605	909.742	1	1	3.47533e-05	1
SPRED1	sprouty related EVH1 domain containing 1	15	38252836	38357249	1	no	no	yes	no	1	secondary	indirect down [3]	-0.641857	-0.592092	-1.86584	-1.28672	down	down persistent	down-down-down-down	Yes	Yes	No	Q7Z699	cell membrane, nucleus	UniprotKB/Swiss-Prot	Chaperone/enzyme activity modulator	enzyme activity modulator	UniprotKB/Swiss-Prot		11.866	7.57646	8.93116	5.67636	36.2859	9.79638	52.6671	21.4686	154.268	1	1	0.000482924	0.375481
THBS1	thrombospondin 1	15	39581079	39599466	1	no	no	yes	yes	2	secondary	direct down [2]	-0.0045085	-0.808278	-4.13505	-4.53102	down	down persistent	neutral-down-down-down	Yes	Yes	No	P07996	endoplasmic reticulum, secreted	UniprotKB/Swiss-Prot	Receptor/cell adhesion	cell adhesion protein	UniprotKB/Swiss-Prot	(unfolded protein response)	8073.14	8047.93	16203.2	9252.65	13447.6	765.314	2442.13	105.534	58337.6	1	0.11033	2.96079e-18	3.46988e-19
SHF	Src homology 2 domain containing F	15	45167214	45201175	-1	no	yes	no	no	1	primary	direct down [2]	-0.287132	-1.64525	-0.250432	-0.447446	down	down transient	neutral-down-neutral-neutral	No	No	No	Q7M4L6	cytoplasm	Compartments	Signal transduction, cell cycle and death regulator	adaptor	GeneCards	(apoptosis)	3.06177	2.5027	12.3423	3.99563	5.26212	4.51282	5.32361	3.7714	40.7723	1	0.000683141	1	1
GATM	glycine amidinotransferase	15	45361124	45402327	-1	no	no	no	yes	1	secondary	indirect down [3]	-0.692422	-0.21403	-1.21206	-3.31102	down	discontinous (down)	down-neutral-down-down	No	No	No	P50440	cytoplasm, mitochondrion	UniprotKB/Swiss-Prot	Enzyme/Transporter	enzyme	UniprotKB/Swiss-Prot		4.28599	2.6328	3.58079	3.26769	10.1037	4.27201	39.0572	3.87545	71.0757	1	1	0.920822	3.35348e-09
C15orf48	chromosome 15 open reading frame 48	15	45430579	45448761	1	no	no	no	yes	1	secondary	indirect up [4]	0.538177	0.288748	1.42186	3.04405	up	up persistent	neutral-neutral-up-up	No	No	No	Q9C002	nucleus	Compartments	Other/undefined	undefined (no evidence)	GeneCards		26.6843	38.7171	74.322	91.2004	11.5105	27.9254	2.87426	23.035	296.269	1	1	0.119869	2.53126e-06
ATP8B4	ATPase phospholipid transporting 8B4 (putative)	15	49858238	50182817	-1	no	no	no	yes	1	secondary	indirect down [3]	-0.296431	0.067309	-1.41259	-2.8719	down	down persistent	neutral-neutral-down-down	Yes	No	No	Q8TF62	cell membrane, Golgi apparatus	UniprotKB/Swiss-Prot	Enzyme/Transporter	transporter	UniprotKB/Swiss-Prot		15.5824	12.6077	11.121	11.3263	23.3318	8.63513	77.9211	10.6176	171.143	1	1	0.0569794	1.99321e-10
AQP9	aquaporin 9	15	58138169	58185911	1	no	no	yes	yes	2	secondary	indirect up [4]	0.10836	0.710617	3.86542	8.14074	up	up persistent	neutral-up-up-up	Yes	Yes	No	O43315	cell membrane	UniprotKB/Swiss-Prot	Enzyme/Transporter	channel	UniprotKB/Swiss-Prot		104.447	112.756	78.9196	128.742	8.74548	120.327	0.746981	195.98	750.664	1	1	1.40346e-10	6.43882e-14
MYO1E	myosin IE	15	59132434	59372871	-1	no	yes	yes	no	2	primary	indirect down [3]	-0.201636	-1.17869	-1.62576	-0.999015	down	down persistent	neutral-down-down-down	Yes	Yes	No	Q12965	cytoplasm, cytoskeleton	UniprotKB/Swiss-Prot	Enzyme/Transporter	motor protein (intracellular transport)	UniprotKB/Swiss-Prot		28.9242	25.0694	41.0856	17.7339	69.5903	22.4572	51.5588	25.6836	282.103	1	0.00339812	0.000413224	1
ANXA2	annexin A2	15	60347134	60402883	-1	no	no	yes	no	1	secondary	indirect down [3]	-0.0850845	-0.688417	-1.39719	-0.235702	down	down transient	neutral-down-down-neutral	Yes	Yes	No	P07355	secreted	UniprotKB/Swiss-Prot	Enzyme/Transporter	channel	UniprotKB/Swiss-Prot		224.437	211.493	298.315	184.989	517.331	196.3	394.574	335.031	2362.47	1	1	0.000874583	1
ITGA11	integrin subunit alpha 11	15	68296532	68432163	-1	no	yes	yes	yes	3	primary	indirect down [3]	-0.439623	-3.04084	-4.9856	-5.07464	down	down persistent	neutral-down-down-down	Yes	No	No	Q9UKX5	cell membrane	UniprotKB/Swiss-Prot	Receptor/cell adhesion	cell adhesion protein, receptor	UniprotKB/Swiss-Prot		0.711229	0.518151	4.36607	0.466912	21.9062	0.644007	10.0841	0.262186	38.9589	1	0.00154792	1.65812e-08	3.63606e-06
CYP1A1	cytochrome P450 family 1 subfamily A member 1	15	74719542	74725536	-1	no	yes	yes	yes	3	primary	indirect up [4]	1.42484	2.39816	4.6703	3.98091	up	up persistent	up-up-up-up	Yes	No	No	P04798	cytoplasm, endoplasmic reticulum, mitochondrion	UniprotKB/Swiss-Prot	Enzyme/Transporter	enzyme	UniprotKB/Swiss-Prot	(metabolism)	3.13805	8.42257	4.39727	22.9044	0.0589551	2.2687	0.0788247	1.9025	43.1712	0.648744	6.43048e-06	0.000353102	0.011232
C15orf39	chromosome 15 open reading frame 39	15	75195643	75212169	1	no	no	yes	no	1	secondary	direct down [2]	0.0711675	-0.320056	-1.30175	-0.628128	down	down persistent	neutral-neutral-down-down	No	No	No	Q6ZRI6	cytosol	Compartments	Other/undefined	undefined (no evidence)	GeneCards		128.131	134.51	120.553	97.1517	122.314	49.6966	76.3988	49.3111	778.066	1	1	0.0181055	1
TSPAN3	tetraspanin 3	15	77041404	77083984	-1	no	no	yes	yes	2	secondary	direct up [1]	0.542236	0.770466	1.36351	2.06127	up	up persistent	neutral-up-up-up	Yes	No	Yes	O60637	cell membrane	UniprotKB/Swiss-Prot	Receptor/cell adhesion	cell surface protein, signal transduction mediator	GeneCards		35.4053	51.6078	39.4174	66.7668	40.6518	104.062	40.9287	171.122	549.962	1	0.774161	0.0130295	3.85489e-08
CTSH	cathepsin H	15	78921058	78949574	-1	no	no	yes	no	1	secondary	indirect down [3]	-0.195986	-0.647427	-1.39573	-0.475669	down	down transient	neutral-down-down-neutral	No	Yes	No	P09668	lysosome	UniprotKB/Swiss-Prot	Enzyme/Transporter	enzyme	UniprotKB/Swiss-Prot		93.4467	81.4122	76.7595	49.2408	159.277	60.256	165.986	119.094	805.473	1	1	0.0054814	1
CEMIP	cell migration inducing hyaluronidase 1	15	80779343	80951776	1	no	yes	yes	yes	3	primary	direct up [1]	-0.193657	3.30903	5.81953	4.38862	up	up persistent	neutral-up-up-up	Yes	No	No	Q8WUJ3	cell membrane, cytoplasm, endoplasmic reticulum, nucleus, secreted	UniprotKB/Swiss-Prot	Enzyme/Transporter	enzyme	UniprotKB/Swiss-Prot		1.1817	1.02443	0.254303	2.75709	0.15514	12.4192	0.445485	10.4985	28.7358	1	0.00587298	2.58194e-08	4.05478e-06
EFL1	elongation factor like GTPase 1	15	82130233	82262734	-1	no	yes	no	yes	2	primary	direct up [1]	0.717533	1.43491	1.27795	1.73643	up	up persistent	up-up-up-up	Yes	No	Yes	Q7Z2Z2	no evidence (ribonucleoprotein complex)	Compartments	Enzyme/Transporter	enzyme, elongation factor	UniprotKB/Swiss-Prot	(metabolism)	35.5638	58.3572	34.5224	92.4857	39.124	96.3821	38.6906	130.027	525.153	1	2.27988e-05	0.106476	4.79231e-05
ANPEP	alanyl aminopeptidase, membrane	15	89784895	89815401	-1	no	yes	yes	no	2	primary	indirect down [3]	-0.251385	-1.00213	-1.94229	-1.1065	down	down persistent	neutral-down-down-down	Yes	Yes	Yes	P15144	cell membrane	UniprotKB/Swiss-Prot	Enzyme/Transporter	enzyme, receptor	UniprotKB/Swiss-Prot	(angiogenesis), (differentiation)	301.969	253.615	476.985	237.561	903.354	234.97	431.389	200.003	3039.85	1	0.00773769	7.31884e-08	1
ARPIN	actin related protein 2/3 complex inhibitor	15	89895006	89912952	-1	no	no	yes	yes	2	secondary	indirect down [3]	0.189934	-1.01299	-3.3817	-1.55255	down	down persistent	neutral-down-down-down	Yes	Yes	No	Q7Z6K5	cytoskeleton (lamellipodium)	Compartments	Cell structure & motility modulator	cell migration regulator	GeneCards		5.65339	6.39175	3.56003	2.05783	45.7838	4.41698	65.2533	22.2034	155.321	1	1	6.70344e-10	0.0115534
ZNF710	zinc finger protein 710	15	90001324	90082206	1	no	no	yes	no	1	secondary	direct down [2]	0.0322639	-0.564242	-1.77107	-0.389021	down	down transient	neutral-neutral-down-neutral	Yes	Yes	No	Q8N1W2	nucleus	UniprotKB/Swiss-Prot	Transcription regulator	transcription regulator, DNA-binding protein	UniprotKB/Swiss-Prot		71.2837	72.7707	63.0163	42.7315	129.542	38.2303	63.2109	48.2096	528.995	1	1	9.51451e-06	1
IDH2	isocitrate dehydrogenase (NADP(+)) 2	15	90083045	90102477	-1	no	no	yes	no	1	secondary	indirect down [3]	0.108983	0.115473	-1.49595	-0.608159	down	down persistent	neutral-neutral-down-down	No	No	No	P48735	mitochondrion	UniprotKB/Swiss-Prot	Enzyme/Transporter	enzyme	UniprotKB/Swiss-Prot	(metabolism)	56.5982	60.9695	53.7878	58.7196	151.747	54.1707	106.436	69.8025	612.231	1	1	0.000436535	1
FES	FES proto-oncogene, tyrosine kinase	15	90883695	90895776	1	no	no	yes	no	1	secondary	indirect down [3]	-0.0730297	0.22195	-3.51969	-1.50032	down	down persistent	neutral-neutral-down-down	Yes	Yes	No	P07332	cell membrane, cytoplasm, cytoskeleton, Golgi apparatus	UniprotKB/Swiss-Prot	Enzyme/Transporter	enzyme, proto-oncogene, tumor suppressor	UniprotKB/Swiss-Prot		26.2755	24.7962	10.7387	13.391	69.1327	6.2167	67.7119	23.9495	242.212	1	1	1.27771e-07	0.208665
PAQR4	progestin and adipoQ receptor family member 4	16	2969270	2973484	1	no	no	yes	no	1	secondary	indirect down [3]	0.0626367	-0.493955	-1.55102	0.168117	down	down transient	neutral-neutral-down-neutral	No	No	No	Q8N4S7	no evidence	Compartments	Receptor/cell adhesion	receptor	UniprotKB/Swiss-Prot		5.78496	6.03238	5.48354	3.76107	14.7937	5.17587	11.3931	12.8159	65.2405	1	1	0.0265014	1
MMP25	matrix metallopeptidase 25	16	3046062	3060726	1	no	no	no	yes	1	secondary	direct down [2]	-0.367229	0.108255	-1.1107	-3.29604	down	down persistent	neutral-neutral-down-down	No	No	No	Q9NPA2	cell membrane, secreted	UniprotKB/Swiss-Prot	Enzyme/Transporter	enzyme	UniprotKB/Swiss-Prot		6.2443	4.81688	4.37813	5.00613	5.6764	2.70041	17.9678	1.83753	48.6276	1	1	1	8.7552e-07
MEFV	MEFV innate immuity regulator, pyrin	16	3242027	3256633	-1	no	no	yes	yes	2	secondary	direct down [2]	-0.103729	0.114195	-3.66264	-3.23496	down	down persistent	neutral-neutral-down-down	Yes	Yes	No	O15553	cytoplasm, cytoskeleton, nucleus	UniprotKB/Swiss-Prot	Enzyme/Transporter	enzyme	UniprotKB/Swiss-Prot	(immunity), (inflammatory response), (immunity-innate)	34.5046	31.95	5.32262	6.02899	13.5256	1.06306	19.8934	2.07792	114.366	1	1	5.63097e-06	1.83748e-05
CIITA	class II major histocompatibility complex transactivator	16	10866222	10943021	1	no	no	no	yes	1	secondary	indirect down [3]	-0.138625	-0.121667	-0.93655	-1.87936	down	down persistent	neutral-neutral-down-down	No	No	No	P33076	nucleus	UniprotKB/Swiss-Prot	Transcription regulator	transcription regulator, enzyme	GeneCards		249.153	226.146	213.29	196.143	416.851	218.153	646.89	175.67	2342.3	1	1	1	6.17422e-08
ACSM3	acyl-CoA synthetase medium chain family member 3	16	20610243	20797581	1	no	no	yes	no	1	secondary	indirect up [4]	-0.399892	0.125945	1.80211	0.849291	up	up persistent	neutral-neutral-up-up	No	No	No	Q53FZ2	mitochondrion	UniprotKB/Swiss-Prot	Enzyme/Transporter	enzyme	UniprotKB/Swiss-Prot	(metabolism)	11.8621	8.91802	12.8078	13.8364	7.78126	24.9715	8.43311	15.0587	103.669	1	1	0.00899323	1
IGSF6	immunoglobulin superfamily member 6	16	21639550	21652608	-1	no	yes	yes	yes	3	primary	indirect down [3]	-0.272839	-1.27449	-2.57309	-1.41759	down	down persistent	neutral-down-down-down	Yes	Yes	No	O95976	cell membrane	UniprotKB/Swiss-Prot	Receptor/cell adhesion	receptor	UniprotKB/Swiss-Prot		54.9695	45.3984	74.1027	30.4376	154.737	25.7168	119.528	44.7614	549.651	1	0.00111592	2.05082e-09	0.0301883
APOBR	apolipoprotein B receptor	16	28494643	28498970	1	no	no	yes	no	1	secondary	indirect down [3]	-0.0286986	-0.0738256	-2.04193	-0.0181724	down	down transient	neutral-neutral-down-neutral	No	Yes	Yes	Q0VD83	cell membrane	UniprotKB/Swiss-Prot	Receptor/cell adhesion	receptor	UniprotKB/Swiss-Prot	(metabolism)	87.7458	85.777	53.3139	51.2571	183.385	45.0635	63.8909	63.5169	633.95	1	1	0.000627583	1
QPRT	quinolinate phosphoribosyltransferase	16	29663279	29698699	1	no	no	no	yes	1	secondary	direct down [2]	0.33794	-0.216937	-0.624005	-2.29555	down	down persistent	neutral-neutral-down-down	No	No	No	Q15274	cytoplasm	UniprotKB/Swiss-Prot	Enzyme/Transporter	enzyme	UniprotKB/Swiss-Prot	(metabolism)	3.33464	4.1512	3.44406	2.88075	3.13681	2.04848	5.40466	1.11414	25.5147	1	1	1	0.00684715
ITGAM	integrin subunit alpha M	16	31259967	31332892	1	no	yes	no	no	1	primary	direct up [1]	0.265762	1.387	1.0467	0.72899	up	up persistent	neutral-up-up-up	Yes	No	Yes	P11215	cell membrane	UniprotKB/Swiss-Prot	Receptor/cell adhesion	cell adhesion protein, receptor	UniprotKB/Swiss-Prot	(immunity), (immunity-innate)	138.201	165.981	42.1994	111.461	77.0018	160.611	98.1105	162.145	955.71	1	0.000128655	1	1
ITGAX	integrin subunit alpha X	16	31355134	31382999	1	no	no	yes	no	1	secondary	direct down [2]	0.0379324	-0.556196	-1.32449	-0.439866	down	down transient	neutral-neutral-down-neutral	No	Yes	No	P20702	cell membrane	UniprotKB/Swiss-Prot	Receptor/cell adhesion	cell adhesion protein, receptor	UniprotKB/Swiss-Prot		382.364	392.451	633.451	430.717	762.353	304.444	349.015	257.01	3511.81	1	1	0.00968387	1
NKD1	NKD inhibitor of WNT signaling pathway 1	16	50548396	50649249	1	no	no	yes	yes	2	secondary	direct up [1]	0.0647335	0.246574	2.38076	2.35864	up	up persistent	neutral-neutral-up-up	Yes	Yes	No	Q969G9	cell membrane, cytoplasm	UniprotKB/Swiss-Prot	Signal transduction, cell cycle and death regulator	regulator of Wnt signaling	GeneCards	(Wnt signaling pathway)	23.44	24.5202	18.0752	21.2695	16.4769	89.2381	11.6623	59.2603	263.942	1	1	2.19713e-09	4.90721e-08
NOD2	nucleotide binding oligomerization domain containing 2	16	50693588	50734041	1	no	yes	no	yes	2	primary	direct up [1]	0.567383	1.77792	0.889196	1.70621	up	up persistent	neutral-up-up-up	No	No	Yes	Q9HC29	cell membrane, cytoplasm, mitochondrion	UniprotKB/Swiss-Prot	Receptor/cell adhesion	receptor	UniprotKB/Swiss-Prot	(immunity), (immunity-innate)	32.0663	47.4417	11.6781	38.9054	26.2612	49.3155	24.5358	79.7819	309.986	1	1.41126e-06	1	0.000108371
LPCAT2	lysophosphatidylcholine acyltransferase 2	16	55509072	55586666	1	no	no	no	yes	1	secondary	direct up [1]	-0.164166	-0.344472	-0.175649	1.64022	up	up persistent	neutral-neutral-neutral-up	No	Yes	No	Q7L5N7	cell membrane, endoplasmic reticulum, Golgi apparatus	UniprotKB/Swiss-Prot	Enzyme/Transporter	enzyme	UniprotKB/Swiss-Prot	(metabolism)	19.8016	17.6087	16.1878	12.3997	29.7879	25.1227	23.2986	71.915	216.122	1	1	1	0.0299658
CES1	carboxylesterase 1	16	55802851	55833337	-1	no	no	no	yes	1	secondary	indirect up [4]	0.0140323	-0.949046	-0.831165	3.03791	mixed	mixed	neutral-down-down-up	No	No	Yes	P23141	cytoplasm, endoplasmic reticulum	UniprotKB/Swiss-Prot	Enzyme/Transporter	enzyme	UniprotKB/Swiss-Prot		28.4118	28.5868	75.2735	38.7901	104.1	58.9773	9.51265	79.515	423.168	1	0.167463	1	4.03669e-09
CCL22	C-C motif chemokine ligand 22	16	57358783	57366189	1	no	no	no	yes	1	secondary	direct up [1]	0.745737	0.143116	1.23186	1.76302	up	discontinous (up)	up-neutral-up-up	No	No	No	O00626	secreted	UniprotKB/Swiss-Prot	Secreted factor	cytokine	UniprotKB/Swiss-Prot	(chemotaxis)	16.2761	27.2978	100.001	110.069	66.8336	154.316	81.5698	276.468	832.831	1	1	0.333736	0.000114543
ADGRG3	adhesion G protein-coupled receptor G3	16	57668277	57689378	1	no	no	no	yes	1	secondary	indirect up [4]	-0.0392603	0.457641	1.43177	3.76715	up	up persistent	neutral-neutral-up-up	No	Yes	No	Q86Y34	cell membrane	UniprotKB/Swiss-Prot	Receptor/cell adhesion	receptor	UniprotKB/Swiss-Prot		8.48906	8.28375	3.14146	4.12973	1.8981	5.58857	0.524309	8.07668	40.1317	1	1	0.421614	7.70154e-06
NOL3	nucleolar protein 3	16	67170154	67175735	1	no	no	yes	no	1	secondary	indirect down [3]	-0.19016	-0.749868	-2.00337	-1.04586	down	down persistent	neutral-down-down-down	No	No	No	O60936	cytoplasm, mitochondrion, nucleus	UniprotKB/Swiss-Prot	Chaperone/enzyme activity modulator	enzyme activity modulator	UniprotKB/Swiss-Prot	(apoptosis)	2.37356	2.09768	4.92997	3.01482	7.34491	1.87896	6.18885	3.09709	30.9259	1	1	0.0158065	1
PLA2G15	phospholipase A2 group XV	16	68245304	68261058	1	no	no	yes	no	1	secondary	indirect down [3]	-0.0684724	-0.294129	-1.50291	-0.245302	down	down transient	neutral-neutral-down-neutral	No	No	No	Q8NCC3	lysosome, secreted	UniprotKB/Swiss-Prot	Enzyme/Transporter	enzyme	UniprotKB/Swiss-Prot	(metabolism)	8.23724	7.884	11.1366	9.1639	29.7797	10.6504	15.8889	13.3307	106.071	1	1	0.0322049	1
NQO1	NAD(P)H quinone dehydrogenase 1	16	69706996	69726668	-1	no	yes	no	no	1	primary	indirect down [3]	0.134469	-1.1465	-0.61768	-0.205223	down	down transient	neutral-down-down-neutral	No	Yes	No	P15559	cytoplasm	UniprotKB/Swiss-Prot	Enzyme/Transporter	enzyme	UniprotKB/Swiss-Prot		4.6371	5.07287	35.7525	16.0201	12.7836	8.0965	20.1414	17.4328	119.937	1	0.00582171	1	1
PMFBP1	polyamine modulated factor 1 binding protein 1	16	72112157	72176878	-1	no	no	yes	no	1	secondary	indirect down [3]	-0.290251	-0.175965	-2.82136	-1.39725	down	down persistent	neutral-neutral-down-down	Yes	Yes	No	Q8TBY8	cytoplasm	UniprotKB/Swiss-Prot	Cell structure & motility modulator	cytoskeleton organzation	GeneCards		1.78234	1.42795	1.19181	1.08555	15.0325	2.10869	5.09342	1.8816	29.6039	1	1	2.08271e-06	0.871497
CRISPLD2	cysteine rich secretory protein LCCL domain containing 2	16	84819985	84920768	1	no	yes	yes	yes	3	primary	direct up [1]	0.332868	3.51373	3.57948	3.81322	up	up persistent	neutral-up-up-up	Yes	Yes	Yes	Q9H0B8	secreted	UniprotKB/Swiss-Prot	Other/undefined	undefined (no evidence)	GeneCards		14.4218	17.9911	2.54626	29.708	7.99791	97.377	6.48738	90.1579	266.687	1	8.06475e-09	1.42937e-11	2.44964e-11
ZNF469	zinc finger protein 469	16	88382959	88440757	1	no	no	no	yes	1	secondary	direct up [1]	0.375413	0.980695	0.205795	1.72334	up	discontinous (up)	neutral-up-neutral-up	No	No	No	Q96JG9	nucleus	UniprotKB/Swiss-Prot	Transcription regulator	transcription regulator, DNA-binding protein	UniprotKB/Swiss-Prot		12.0405	15.5592	9.63705	19.0796	15.7953	19.1564	7.48058	25.0778	123.826	1	0.533475	1	0.0211325
SLC43A2	solute carrier family 43 member 2	17	1569268	1628886	-1	no	no	no	yes	1	secondary	indirect up [4]	0.289562	-0.0462796	0.515506	2.31926	up	up persistent	neutral-neutral-neutral-up	No	No	Yes	Q8N370	cell membrane	UniprotKB/Swiss-Prot	Enzyme/Transporter	transporter	UniprotKB/Swiss-Prot		371.494	454.007	657.315	637.217	545.902	782.097	157.284	785.099	4390.42	1	1	1	6.18378e-09
SERPINF1	serpin family F member 1	17	1762029	1777565	1	no	no	no	yes	1	secondary	direct down [2]	-0.123723	0.130556	-1.45442	-3.19051	down	down persistent	neutral-neutral-down-down	No	No	No	P36955	secreted	UniprotKB/Swiss-Prot	Chaperone/enzyme activity modulator	enzyme activity modulator, angiogenesis inhibitor	GeneCards		5.3058	4.88612	4.12393	4.83543	6.36359	2.35819	10.282	1.09324	39.2484	1	1	0.307737	7.71941e-06
ITGAE	integrin subunit alpha E	17	3714628	3801188	-1	no	no	no	yes	1	secondary	direct up [1]	-0.108068	-0.000328103	1.17903	2.637	up	up persistent	neutral-neutral-up-up	No	No	No	P38570	cell membrane	UniprotKB/Swiss-Prot	Receptor/cell adhesion	cell adhesion protein, receptor	UniprotKB/Swiss-Prot		19.6227	18.2088	22.3614	22.5008	22.3127	50.2662	18.5336	115.512	289.318	1	1	0.352195	1.91358e-11
CXCL16	C-X-C motif chemokine ligand 16	17	4733533	4739928	-1	no	no	no	yes	1	secondary	indirect up [4]	0.24038	-0.543644	-0.106141	2.18339	up	up persistent	neutral-neutral-neutral-up	Yes	Yes	No	Q9H2A7	cell membrane, secreted	UniprotKB/Swiss-Prot	Secreted factor	cytokine	UniprotKB/Swiss-Prot	(chemotaxis)	113.66	134.287	299.041	204.781	231.067	214.091	47.549	215.879	1460.36	1	1	1	1.15814e-09
ZMYND15	zinc finger MYND-type containing 15	17	4739833	4746119	1	no	no	no	yes	1	secondary	indirect up [4]	0.527616	-0.340615	-0.541163	2.18204	up	up persistent	neutral-neutral-neutral-up	Yes	Yes	No	Q9H091	cytoplasm, nucleus	UniprotKB/Swiss-Prot	Transcription regulator	transcription regulator, chromatin modifier-interacting protein	GeneCards	(differentiation)	14.0544	20.2414	35.5547	28.1434	30.9904	21.5858	7.18992	32.8796	190.64	1	1	1	3.97035e-06
VMO1	vitelline membrane outer layer 1 homolog	17	4785285	4786433	-1	no	no	no	yes	1	secondary	direct up [1]	0.259788	-0.335504	-1.36991	2.23928	mixed	mixed	neutral-neutral-down-up	Yes	Yes	No	Q7Z5L0	secreted	UniprotKB/Swiss-Prot	Other/undefined	undefined (no evidence)	GeneCards		13.2754	15.7677	24.1069	19.8361	107.722	42.1546	14.009	65.819	302.69	1	1	0.193434	0.00017686
CLEC10A	C-type lectin domain containing 10A	17	7074537	7080307	-1	no	no	yes	yes	2	secondary	indirect down [3]	-0.247292	-0.313119	-2.72986	-2.4408	down	down persistent	neutral-neutral-down-down	No	No	No	Q8IUN9	cell membrane	UniprotKB/Swiss-Prot	Receptor/cell adhesion	cell adhesion protein	GeneCards	(immunity-adaptive), (immunity), (immunity-innate)	6.22192	5.15506	2.18137	1.7045	13.8239	2.03263	25.0317	4.57567	60.7267	1	1	4.4489e-05	8.77753e-05
TNFSF13	TNF superfamily member 13	17	7558292	7561608	1	no	no	yes	no	1	secondary	indirect down [3]	0.202881	0.190312	-2.12478	-0.693813	down	down persistent	neutral-neutral-down-down	No	No	No	O75888	secreted	UniprotKB/Swiss-Prot	Secreted factor	cytokine	UniprotKB/Swiss-Prot	(immunity)	11.7425	13.3852	3.17083	3.31055	18.4943	4.10965	27.68	17.0333	98.9264	1	1	0.012444	1
GAS7	growth arrest specific 7	17	9910606	10198606	-1	no	no	yes	no	1	secondary	indirect down [3]	0.156298	-0.0927675	-1.86491	-0.252007	down	down transient	neutral-neutral-down-neutral	No	Yes	Yes	O60861	cytoplasm	UniprotKB/Swiss-Prot	Other/undefined	undefined, proto-oncogene	GeneCards	(differentiation)	206.038	229.398	270.252	253.369	570.892	156.907	498.642	418.615	2604.11	1	1	1.57545e-08	1
PMP22	peripheral myelin protein 22	17	15229773	15272292	-1	no	no	no	yes	1	secondary	direct up [1]	-0.395455	0.0705076	1.30517	1.95295	up	up persistent	neutral-neutral-up-up	No	No	Yes	Q01453	cell membrane	UniprotKB/Swiss-Prot	Other/undefined	undefined (growth regulation, cytoskeletal organization in nervous system)	GeneCards		2.25248	1.68184	0.408241	0.466597	3.55334	8.93772	8.85879	34.7486	60.9076	1	1	0.857974	0.0052729
SLC46A1	solute carrier family 46 member 1	17	28394642	28407197	-1	no	no	yes	yes	2	secondary	indirect down [3]	-0.262967	0.548811	-2.7537	-1.75354	down	down persistent	neutral-neutral-down-down	No	Yes	No	Q96NT5	cell membrane, cytoplasm	UniprotKB/Swiss-Prot	Enzyme/Transporter	transporter	UniprotKB/Swiss-Prot		4.60531	3.83917	2.29378	3.44059	26.5429	3.98765	58.7411	17.4197	120.87	1	1	5.89708e-07	0.00179017
ADAP2	ArfGAP with dual PH domains 2	17	30906344	30959322	1	no	no	yes	no	1	secondary	indirect down [3]	-0.0163446	-0.345808	-2.34182	-0.394892	down	down transient	neutral-neutral-down-neutral	Yes	Yes	No	Q9NPF8	cell membrane, cytoplasm	UniprotKB/Swiss-Prot	Chaperone/enzyme activity modulator	enzyme activity modulator	UniprotKB/Swiss-Prot		28.7708	28.3718	36.2619	29.0826	160.274	31.7981	111.381	84.4426	510.382	1	1	1.54961e-08	1
JUP	junction plakoglobin	17	41754604	41786931	-1	no	no	yes	yes	2	secondary	indirect down [3]	-0.0388635	-0.649893	-2.38018	-1.92543	down	down persistent	neutral-down-down-down	Yes	Yes	Yes	P14923	cell membrane, cytoplasm, cytoskeleton	Compartments	Receptor/cell adhesion	cell adhesion protein	UniprotKB/Swiss-Prot		16.0542	15.5647	13.3113	8.35705	42.1587	8.16621	28.0763	7.39598	139.085	1	1	2.14363e-07	0.000323247
ATP6V0A1	ATPase H+ transporting V0 subunit a1	17	42458844	42522582	1	no	no	yes	no	1	secondary	indirect down [3]	-0.0124671	-0.231969	-1.44427	-0.518205	down	down transient	neutral-neutral-down-neutral	Yes	Yes	No	Q93050	cytoplasm	UniprotKB/Swiss-Prot	Enzyme/Transporter	enzyme	UniprotKB/Swiss-Prot		54.9982	54.4492	59.6756	50.8292	123.024	45.2567	111.661	77.7478	577.642	1	1	0.000384429	1
TMEM106A	transmembrane protein 106A	17	43211835	43220041	1	no	no	yes	no	1	secondary	indirect down [3]	-0.0390216	-0.379995	-1.43247	-1.06459	down	down persistent	neutral-neutral-down-down	Yes	Yes	No	Q96A25	cell membrane	UniprotKB/Swiss-Prot	Receptor/cell adhesion	cell membrane protein, macrophages activator (into M1)	GeneCards	(immunity), (immunity-innate)	71.9117	69.926	81.3124	62.2275	108.331	40.1585	113.41	54.1457	601.423	1	1	0.00116249	1
DUSP3	dual specificity phosphatase 3	17	43766125	43778977	-1	no	no	yes	yes	2	secondary	indirect down [3]	-0.142487	-0.489309	-1.61434	-1.62629	down	down persistent	neutral-neutral-down-down	No	Yes	Yes	P51452	nucleus	UniprotKB/Swiss-Prot	Enzyme/Transporter	enzyme	UniprotKB/Swiss-Prot		29.2095	26.3496	34.8425	24.6839	84.4393	27.4627	136.129	44.122	407.239	1	1	0.000192508	0.000109608
GRN	granulin precursor	17	44345246	44353106	1	no	no	yes	no	1	secondary	indirect down [3]	-0.037991	-0.388077	-2.00255	-0.0277651	down	down transient	neutral-neutral-down-neutral	No	Yes	No	P28799	lysosome, secreted	UniprotKB/Swiss-Prot	Secreted factor	cytokine	UniprotKB/Swiss-Prot		167.023	162.414	108.565	84.3852	479.672	120.126	505.553	495.684	2123.42	1	1	0.000393005	1
ABCC3	ATP binding cassette subfamily C member 3	17	50634777	50692253	1	no	yes	yes	no	2	primary	indirect down [3]	-0.139372	-1.75387	-2.25802	-0.512036	down	down transient	neutral-down-down-neutral	Yes	Yes	No	O15438	cell membrane	UniprotKB/Swiss-Prot	Enzyme/Transporter	transporter, enzyme	UniprotKB/Swiss-Prot		20.0772	18.0912	61.5038	18.3836	219.295	45.9576	105.529	73.8546	562.692	1	1.58321e-06	1.30154e-08	1
CUEDC1	CUE domain containing 1	17	57861243	57955412	-1	no	no	yes	no	1	secondary	indirect down [3]	0.116946	-0.390742	-2.02615	-0.0471683	down	down transient	neutral-neutral-down-neutral	No	Yes	Yes	Q9NWM3	no evidence	Compartments	Other/undefined	undefined (no evidence)	GeneCards		5.90432	6.36904	8.52109	6.78205	23.7365	5.90067	21.1639	20.4663	98.8438	1	1	0.000575676	1
PRR11	proline rich 11	17	59155732	59206709	1	no	no	yes	yes	2	secondary	direct down [2]	0.120621	-0.715207	-1.84911	-2.62313	down	down persistent	neutral-down-down-down	Yes	No	No	Q96HE9	cytoplasm, nucleus	UniprotKB/Swiss-Prot	Signal transduction, cell cycle and death regulator	cell cycle progression regulator	GeneCards		8.14852	8.90658	10.839	6.6565	14.5655	4.05656	21.3875	3.47603	78.0362	1	1	0.00269062	3.50939e-06
MRC2	mannose receptor C type 2	17	62627670	62693597	1	no	no	no	yes	1	secondary	direct up [1]	0.0843152	0.289177	0.974701	3.11585	up	up persistent	neutral-neutral-up-up	Yes	Yes	Yes	Q9UBG0	cell membrane	Compartments	Receptor/cell adhesion	receptor	UniprotKB/Swiss-Prot		5.8849	6.23912	7.55412	9.37211	9.21503	18.6945	5.74188	50.9747	113.676	1	1	1	7.53738e-09
MILR1	mast cell immunoglobulin like receptor 1	17	64449037	64468643	1	no	no	yes	no	1	secondary	indirect down [3]	-0.113378	-0.649238	-2.2762	-0.891011	down	down persistent	neutral-down-down-down	Yes	Yes	No	Q7Z6M3	cell membrane	UniprotKB/Swiss-Prot	Receptor/cell adhesion	receptor	UniprotKB/Swiss-Prot		11.5489	10.6442	14.5839	9.34278	52.8269	10.6123	35.7933	19.3521	164.705	1	1	1.27723e-06	1
KCNJ2	potassium inwardly rectifying channel subfamily J member 2	17	70168673	70180044	1	no	yes	yes	yes	3	primary	direct down [2]	-0.453998	-1.46817	-3.70932	-2.43845	down	down persistent	neutral-down-down-down	Yes	Yes	No	P63252	Golgi apparatus, cell membrane, endoplasmic reticulum	UniprotKB/Swiss-Prot	Enzyme/Transporter	channel	UniprotKB/Swiss-Prot		46.5938	34.0706	41.9694	14.4727	31.6165	2.31464	40.0595	7.39508	218.492	1	0.0002772	1.40721e-09	2.33011e-06
TTYH2	tweety family member 2	17	74213571	74262020	1	no	no	yes	no	1	secondary	direct down [2]	0.164416	-0.0202747	-1.59847	-1.30216	down	down persistent	neutral-neutral-down-down	No	No	No	Q9BSA4	cell membrane	UniprotKB/Swiss-Prot	Enzyme/Transporter	channel	UniprotKB/Swiss-Prot		56.7797	63.7107	21.1644	20.8902	32.9048	11.0607	31.0755	12.5615	250.147	1	1	0.00042678	0.127221
CD300A	CD300a molecule	17	74466399	74484794	1	no	no	no	yes	1	secondary	direct down [2]	0.00375104	0.203047	-0.99186	-1.50637	down	down persistent	neutral-neutral-down-down	No	No	Yes	Q9UGN4	cell membrane	UniprotKB/Swiss-Prot	Receptor/cell adhesion	cell adhesion protein, receptor	UniprotKB/Swiss-Prot	(immunity)	98.8227	98.9218	69.386	79.4084	81.5421	41.6619	66.493	23.3153	559.551	1	1	1	0.0128785
CD300LB	CD300 molecule like family member b	17	74521174	74531475	-1	no	yes	no	no	1	primary	direct up [1]	-0.0413509	2.02538	-0.959752	0.728777	mixed	mixed	neutral-up-down-up	No	No	Yes	A8K4G0	cell membrane	UniprotKB/Swiss-Prot	Receptor/cell adhesion	receptor	UniprotKB/Swiss-Prot	(immunity)	7.56542	7.29432	1.30605	5.32787	13.9613	7.22041	6.43394	10.5885	59.6978	1	0.00619536	1	1
CD300C	CD300c molecule	17	74541073	74546115	-1	no	no	yes	no	1	secondary	indirect down [3]	-0.0358632	0.292196	-1.90541	-0.206377	down	down transient	neutral-neutral-down-neutral	No	Yes	No	Q08708	cell membrane	UniprotKB/Swiss-Prot	Receptor/cell adhesion	receptor	UniprotKB/Swiss-Prot	(immunity)	8.94479	8.6682	4.16039	4.9621	23.9322	6.57873	10.9338	9.39614	77.5763	1	1	0.00443394	1
CD300E	CD300e molecule	17	74609885	74623738	-1	no	no	yes	no	1	secondary	direct down [2]	-0.217934	0.307573	-1.825	-1.16126	down	down persistent	neutral-neutral-down-down	Yes	Yes	No	Q496F6	cell membrane	UniprotKB/Swiss-Prot	Receptor/cell adhesion	receptor	UniprotKB/Swiss-Prot	(immunity)	179.587	154.269	79.6722	98.0365	218.27	62.0522	71.6899	31.9138	895.491	1	1	5.00657e-05	1
CD300LF	CD300 molecule like family member f	17	74694311	74712978	-1	no	yes	yes	no	2	primary	direct up [1]	0.297751	2.39505	1.97902	0.926035	up	up persistent	neutral-up-up-up	Yes	Yes	Yes	Q8TDQ1	cell membrane	UniprotKB/Swiss-Prot	Receptor/cell adhesion	receptor	UniprotKB/Swiss-Prot	(immunity)	8.1898	9.96665	0.62102	3.2798	4.09785	16.3363	14.303	26.9327	83.7271	1	0.0446695	0.00601312	1
TRIM47	tripartite motif containing 47	17	75874164	75878581	-1	no	no	yes	yes	2	secondary	indirect down [3]	-0.223504	0.632998	-2.80227	-2.48815	mixed	mixed	neutral-up-down-down	Yes	Yes	No	Q96LD4	cytoplasm, nucleus	UniprotKB/Swiss-Prot	Enzyme/Transporter	enzyme	UniprotKB/Swiss-Prot	(Ubl conjugation pathway)	3.37929	2.87332	2.13113	3.43836	18.551	2.64023	20.0763	3.541	56.6306	1	1	1.32099e-07	3.84173e-06
SPHK1	sphingosine kinase 1	17	76376584	76387860	1	no	no	no	yes	1	secondary	indirect up [4]	-0.0297524	0.104045	0.581231	2.56315	up	up persistent	neutral-neutral-neutral-up	No	No	No	Q9NYA1	cell membrane, cytoplasm, endosome, nucleus	UniprotKB/Swiss-Prot	Enzyme/Transporter	enzyme	UniprotKB/Swiss-Prot		12.711	12.4351	15.4337	17.4123	11.2464	16.7539	3.87903	23.1303	113.002	1	1	1	0.000120597
GAA	alpha glucosidase	17	80101556	80119881	1	no	no	yes	no	1	secondary	indirect down [3]	-0.0170367	-0.275426	-1.43302	-0.154015	down	down transient	neutral-neutral-down-neutral	No	Yes	No	P10253	lysosome	UniprotKB/Swiss-Prot	Enzyme/Transporter	enzyme	UniprotKB/Swiss-Prot		54.4158	53.5995	48.6635	40.1134	168.753	62.8873	129.994	116.731	675.156	1	1	0.00637908	1
NPTX1	neuronal pentraxin 1	17	80466834	80477843	-1	no	no	yes	no	1	secondary	indirect up [4]	-0.155801	0.120061	1.98037	2.41532	up	up persistent	neutral-neutral-up-up	No	No	Yes	Q15818	cytoplasm	UniprotKB/Swiss-Prot	Other/undefined	undefined (synapse remodeling)	GeneCards		4.74581	4.22616	4.08939	4.19534	1.89027	6.99545	0.602393	3.15477	29.8996	1	1	0.0204967	0.0570341
BAIAP2	BAR/IMD domain containing adaptor protein 2	17	81035122	81117434	1	no	no	yes	yes	2	secondary	indirect down [3]	-0.318328	-0.891025	-2.05429	-2.08015	down	down persistent	neutral-down-down-down	No	Yes	No	Q9UQB8	cytoplasm, cytoskeleton	UniprotKB/Swiss-Prot	Signal transduction, cell cycle and death regulator	adaptor, cytoskeletal anchor	GeneCards		15.5772	12.4937	12.607	6.5961	21.6024	5.27171	26.4147	6.17689	106.74	1	0.803979	9.52499e-05	0.000109608
AATK	apoptosis associated tyrosine kinase	17	81110487	81166221	-1	no	no	yes	no	1	secondary	direct down [2]	-0.0922223	-0.883836	-3.01822	-0.441097	down	down transient	neutral-down-down-neutral	Yes	Yes	No	Q6ZMQ8	cytoplasm	UniprotKB/Swiss-Prot	Enzyme/Transporter	enzyme	UniprotKB/Swiss-Prot		75.8697	71.0619	151.886	83.5226	148.173	18.3896	45.3021	33.1636	627.369	1	0.723309	2.28162e-08	1
BAHCC1	BAH domain and coiled-coil containing 1	17	81395457	81466332	1	no	yes	yes	no	2	primary	indirect down [3]	0.139881	-2.48958	-2.13894	-0.689555	down	down persistent	neutral-down-down-down	Yes	Yes	No	Q9P281	no evidence (predicted nucleus)	Compartments	Other/undefined	undefined (no evidence)	GeneCards		4.97584	5.43718	13.332	2.27127	10.7308	2.50635	10.5331	6.59303	56.3795	1	9.88727e-05	0.00649086	1
SECTM1	secreted and transmembrane 1	17	82321024	82334074	-1	no	no	yes	yes	2	secondary	indirect down [3]	0.0505194	-0.114611	-3.48349	-2.52764	down	down persistent	neutral-neutral-down-down	Yes	Yes	No	Q8WVN6	cell membrane, secreted	UniprotKB/Swiss-Prot	Secreted factor	cytokine	UniprotKB/Swiss-Prot		19.8439	20.3089	5.42997	5.23548	38.8449	3.43159	71.8053	12.4351	177.335	1	1	1.13185e-08	1.14288e-06
EMILIN2	elastin microfibril interfacer 2	18	2847006	2916003	1	no	no	yes	no	1	secondary	direct down [2]	-0.149872	-0.717891	-2.47259	-1.28066	down	down persistent	neutral-down-down-down	Yes	Yes	No	Q9BXX0	secreted	UniprotKB/Swiss-Prot	Receptor/cell adhesion	cell adhesion protein	UniprotKB/Swiss-Prot		201.92	181.896	228.217	138.739	444.892	80.2661	272.918	112.254	1661.1	1	1	1.08362e-10	0.0864046
RAB31	RAB31, member RAS oncogene family	18	9708275	9862551	1	no	no	yes	no	1	secondary	indirect down [3]	-0.014291	-0.41119	-1.53161	-0.514156	down	down transient	neutral-neutral-down-neutral	Yes	Yes	No	Q13636	cytoplasm, endosome, Golgi apparatus	UniprotKB/Swiss-Prot	Enzyme/Transporter	enzyme	UniprotKB/Swiss-Prot		76.9881	76.1243	56.328	42.5214	159.681	54.7441	180.351	126.246	772.984	1	1	0.000955026	1
IMPA2	inositol monophosphatase 2	18	11981025	12030877	1	no	no	yes	no	1	secondary	indirect down [3]	-0.00648164	-0.0262496	-2.29281	-0.130684	down	down transient	neutral-neutral-down-neutral	No	No	No	O14732	cytoplasm	UniprotKB/Swiss-Prot	Enzyme/Transporter	enzyme	UniprotKB/Swiss-Prot		4.3738	4.31149	3.24516	3.22463	10.4878	2.1277	12.1197	11.1778	51.068	1	1	6.39993e-05	1
PSTPIP2	proline-serine-threonine phosphatase interacting protein 2	18	45983536	46072272	-1	no	no	yes	no	1	secondary	indirect down [3]	-0.0476817	0.0401407	-1.54282	-1.1371	down	down persistent	neutral-neutral-down-down	Yes	Yes	No	Q9H939	cytoplasm	UniprotKB/Swiss-Prot	Cell structure & motility modulator	actin cytoskeleton regulator	GeneCards		57.4908	55.6333	48.9646	49.6175	91.6474	30.968	127.557	57.9765	519.855	1	1	0.0078347	1
BCL2	BCL2 apoptosis regulator	18	63123346	63320128	-1	no	yes	no	no	1	primary	indirect up [4]	0.230034	1.02826	0.939583	0.420419	up	up transient	neutral-up-up-neutral	No	No	Yes	P10415	endoplasmic reticulum, mitochondrion, nucleus	UniprotKB/Swiss-Prot	Signal transduction, cell cycle and death regulator	apoptosis regulator, proto-oncogene	UniprotKB/Swiss-Prot	(apoptosis)	83.9072	98.2013	58.5913	119.098	58.2241	110.107	70.7604	95.0018	693.891	1	0.00654528	1	1
SERPINB2	serpin family B member 2	18	63871692	63903888	1	no	yes	no	yes	2	primary	indirect up [4]	-0.10963	1.62775	1.20894	2.46682	up	up persistent	neutral-up-up-up	No	No	No	P05120	cytoplasm, secreted	UniprotKB/Swiss-Prot	Chaperone/enzyme activity modulator	enzyme activity modulator	UniprotKB/Swiss-Prot		173.303	160.71	104.881	323.498	30.2674	67.6894	8.8924	49.8148	919.057	1	1.99386e-06	0.518221	2.40102e-06
ZNF516	zinc finger protein 516	18	76357682	76495242	-1	no	no	yes	no	1	secondary	direct down [2]	0.109157	-0.396456	-1.40093	-0.669231	down	down persistent	neutral-neutral-down-down	No	Yes	No	Q92618	nucleus	UniprotKB/Swiss-Prot	Transcription regulator	transcription regulator, DNA-binding protein	UniprotKB/Swiss-Prot		108.685	117.123	114.896	86.9727	146.351	55.7629	139.834	87.775	857.4	1	1	0.0166637	1
PEAK3	PEAK family member 3	19	2274631	2282175	-1	no	no	yes	yes	2	secondary	indirect down [3]	-0.345972	-0.607286	-2.7748	-2.1767	down	down persistent	neutral-down-down-down	Yes	No	Yes	Q6ZS72	cytoskeleton	UniprotKB/Swiss-Prot	Cell structure & motility modulator	membrane ruffling and lamellipodia-like extensions modulator	GeneCards		6.83493	5.33758	4.71375	3.14306	16.8423	2.52771	12.7994	2.75312	54.9518	1	1	3.00549e-06	0.00159242
GNA15	G protein subunit alpha 15	19	3136033	3163749	1	no	no	yes	no	1	secondary	indirect down [3]	-0.0160009	-0.564447	-2.10767	-0.789399	down	down persistent	neutral-neutral-down-down	Yes	Yes	Yes	P30679	cell membrane	UniprotKB/Swiss-Prot	Enzyme/Transporter	enzyme	UniprotKB/Swiss-Prot		36.166	35.7308	41.0907	27.4769	83.0458	19.4502	44.4832	25.6154	313.059	1	1	4.04459e-08	1
SEMA6B	semaphorin 6B	19	4542593	4581776	-1	yes	yes	yes	yes	4	primary	direct up [1]	1.44174	2.45252	2.78415	3.64394	up	up persistent	up-up-up-up	Yes	Yes	Yes	Q9H3T3	cell membrane	UniprotKB/Swiss-Prot	Secreted factor	cytokine	UniprotKB/Swiss-Prot	(differentiation)	59.3466	161.221	41.4763	230.666	37.3657	262.451	39.2897	489.423	1321.24	0.00205445	8.06475e-09	1.29412e-09	3.22862e-12
ADGRE1	adhesion G protein-coupled receptor E1	19	6887566	6940459	1	no	no	yes	yes	2	secondary	direct down [2]	0.033395	-0.685308	-2.83508	-2.88987	down	down persistent	neutral-down-down-down	Yes	Yes	Yes	Q14246	cell membrane	UniprotKB/Swiss-Prot	Receptor/cell adhesion	receptor	UniprotKB/Swiss-Prot	(immunity-adaptive), (immunity)	42.0836	43.068	38.4958	23.7135	32.8517	4.52474	43.6996	5.88741	234.324	1	1	2.82192e-09	1.64452e-09
INSR	insulin receptor	19	7112255	7294414	-1	no	no	no	yes	1	secondary	direct up [1]	0.829597	0.862492	0.141327	1.62723	up	discontinous (up)	up-up-neutral-up	Yes	No	Yes	P06213	cell membrane, endosome, lysosome	UniprotKB/Swiss-Prot	Receptor/cell adhesion	receptor, enzyme	UniprotKB/Swiss-Prot	(metabolism)	13.5374	23.9232	17.8242	32.6415	36.76	41.3608	28.1724	87.4417	281.661	1	0.427568	1	0.000391372
PRAM1	PML-RARA regulated adaptor molecule 1	19	8490056	8502640	-1	no	no	yes	no	1	secondary	indirect down [3]	-0.00576014	0.232714	-2.10532	0.448929	down	down transient	neutral-neutral-down-neutral	No	Yes	Yes	Q96QH2	cell membrane	UniprotKB/Swiss-Prot	Signal transduction, cell cycle and death regulator	adaptor	GeneCards		20.61	20.3585	4.39362	5.33241	23.925	5.63212	14.6744	19.827	114.753	1	1	0.00506281	1
DNMT1	DNA methyltransferase 1	19	10133342	10231286	-1	no	no	yes	no	1	secondary	indirect down [3]	-0.0120583	-0.0630363	-1.25968	-0.651037	down	down persistent	neutral-neutral-down-down	No	No	No	P26358	nucleus	UniprotKB/Swiss-Prot	Transcription regulator	transcription regulator, chromatin regulator, DNA-binding protein, enzyme	UniprotKB/Swiss-Prot		240.579	238.545	224.998	216.03	552.565	231.389	379.53	241.614	2325.25	1	1	0.0281276	1
S1PR2	sphingosine-1-phosphate receptor 2	19	10221433	10231331	-1	no	no	yes	yes	2	secondary	indirect down [3]	-0.258252	-0.625514	-1.70354	-1.37403	down	down persistent	neutral-down-down-down	Yes	Yes	No	O95136	cell membrane	UniprotKB/Swiss-Prot	Receptor/cell adhesion	receptor	UniprotKB/Swiss-Prot		25.7644	21.4205	27.3176	17.554	83.5799	25.53	59.4463	22.9328	283.545	1	1	2.9881e-05	0.0332607
ICAM1	intercellular adhesion molecule 1	19	10271093	10286615	1	no	no	yes	no	1	secondary	direct down [2]	0.243422	-0.200354	-1.35386	-0.569847	down	down transient	neutral-neutral-down-neutral	No	Yes	Yes	P05362	cell membrane	UniprotKB/Swiss-Prot	Receptor/cell adhesion	cell adhesion protein, receptor	UniprotKB/Swiss-Prot		81.9651	97.0353	134.739	117.329	115.416	45.0459	76.5086	51.5815	719.62	1	1	0.00117292	1
C19orf38	chromosome 19 open reading frame 38	19	10836575	10869790	1	no	no	yes	no	1	secondary	direct down [2]	-0.341623	-0.587893	-2.61437	-1.11172	down	down persistent	neutral-down-down-down	No	No	No	A8MVS5	cell membrane	Compartments	Other/undefined	undefined (no evidence)	GeneCards		11.9531	9.40854	4.2883	2.9574	6.12616	0.983038	6.41607	2.93167	45.0643	1	1	0.000215059	1
LDLR	low density lipoprotein receptor	19	11089462	11133820	1	no	no	yes	no	1	secondary	indirect down [3]	-0.0904558	-0.0236896	-1.64039	-0.857364	down	down persistent	neutral-neutral-down-down	No	Yes	No	P01130	cell membrane, endosome, Golgi apparatus, lysosome	UniprotKB/Swiss-Prot	Receptor/cell adhesion	receptor, transporter	UniprotKB/Swiss-Prot	(metabolism)	35.4221	33.2026	47.4303	47.1086	101.007	32.5649	51.3486	28.3926	376.477	1	1	8.9719e-05	1
ZNF709	zinc finger protein 709	19	12461184	12513854	-1	no	no	yes	no	1	secondary	indirect up [4]	-0.446578	0.0122531	3.05553	0.0672273	up	up transient	neutral-neutral-up-neutral	No	No	No	Q8N972	nucleus	UniprotKB/Swiss-Prot	Transcription regulator	transcription regulator, DNA-binding protein	UniprotKB/Swiss-Prot		10.1658	7.28283	12.3179	12.5189	1.82588	13.4094	11.0779	11.6094	80.2081	1	1	0.0244947	1
MAN2B1	mannosidase alpha class 2B member 1	19	12646511	12666742	-1	no	no	yes	no	1	secondary	indirect down [3]	-0.0101666	-0.312034	-1.30057	-0.544553	down	down transient	neutral-neutral-down-neutral	No	Yes	No	O00754	lysosome	UniprotKB/Swiss-Prot	Enzyme/Transporter	enzyme	UniprotKB/Swiss-Prot		218.329	216.703	236.127	190.599	500.887	203.556	416.32	285.398	2267.92	1	1	0.0135827	1
CALR	calreticulin	19	12938578	12944489	1	no	no	yes	no	1	secondary	indirect down [3]	0.0380189	-0.19314	-1.55259	-0.173091	down	down transient	neutral-neutral-down-neutral	No	Yes	No	P27797	cytoplasm, endoplasmic reticulum, lysosome, secreted	UniprotKB/Swiss-Prot	Chaperone/enzyme activity modulator	chaperone	UniprotKB/Swiss-Prot		340.732	349.714	396.465	347.554	885.491	302.388	569.886	505.315	3697.54	1	1	0.00034608	1
ADGRE3	adhesion G protein-coupled receptor E3	19	14619117	14690027	-1	no	no	yes	no	1	secondary	direct down [2]	-0.20796	-1.31398	-5.34716	-0.582937	down	down transient	neutral-down-down-neutral	Yes	Yes	No	Q9BY15	cell membrane, secreted	UniprotKB/Swiss-Prot	Receptor/cell adhesion	receptor	UniprotKB/Swiss-Prot		10.6749	9.22106	3.46816	1.3854	10.1464	0.208333	1.24457	0.808355	37.1572	1	0.663309	5.82271e-07	1
ADGRE2	adhesion G protein-coupled receptor E2	19	14732392	14778560	-1	no	no	yes	no	1	secondary	direct down [2]	-0.181952	-0.720787	-1.32368	0.133532	down	down transient	neutral-down-down-neutral	Yes	Yes	Yes	Q9UHX3	cell membrane	UniprotKB/Swiss-Prot	Receptor/cell adhesion	cell adhesion protein, receptor	UniprotKB/Swiss-Prot	(inflammatory response)	85.7883	75.5845	130.612	79.1057	117.993	47.0278	44.2159	48.2111	628.538	1	1	0.0181055	1
NOTCH3	notch receptor 3	19	15159038	15200995	-1	no	yes	yes	no	2	primary	direct down [2]	0.0682487	-1.98456	-2.3894	-0.45187	down	down transient	neutral-down-down-neutral	Yes	Yes	No	Q9UM47	cell membrane, nucleus	UniprotKB/Swiss-Prot	Receptor/cell adhesion	receptor, transcription regulator	UniprotKB/Swiss-Prot	(differentiation), (Notch signaling pathway)	9.84477	10.3307	95.8095	24.8076	122.203	23.5012	18.5495	13.6496	318.696	1	5.29144e-07	1.54599e-07	1
CPAMD8	C3 and PZP like alpha-2-macroglobulin domain containing 8	19	16892951	17026815	-1	no	no	yes	yes	2	secondary	direct down [2]	-0.104001	-0.991747	-3.97416	-2.71403	down	down persistent	neutral-down-down-down	Yes	Yes	No	Q8IZJ3	cell membrane, secreted	UniprotKB/Swiss-Prot	Chaperone/enzyme activity modulator	enzyme activity modulator	UniprotKB/Swiss-Prot		9.61366	8.89717	15.0252	7.47802	29.1093	1.86469	27.6966	4.23573	103.92	1	0.381189	5.93713e-10	1.26281e-06
CEBPA	CCAAT enhancer binding protein alpha	19	33299934	33302534	-1	no	no	yes	no	1	secondary	indirect down [3]	0.427562	-0.458676	-1.77488	-0.709079	down	down persistent	neutral-neutral-down-down	No	Yes	Yes	P49715	nucleus	UniprotKB/Swiss-Prot	Transcription regulator	transcription regulator, DNA-binding protein	UniprotKB/Swiss-Prot		24.0953	32.3773	33.1333	24.8159	71.9539	21.174	71.0395	43.6077	322.197	1	1	0.00056728	1
FFAR2	free fatty acid receptor 2	19	35443907	35451767	1	yes	yes	no	yes	3	primary	indirect up [4]	1.60697	2.88972	0.911462	2.63147	up	up persistent	up-up-up-up	No	No	Yes	O15552	cell membrane	UniprotKB/Swiss-Prot	Receptor/cell adhesion	receptor	UniprotKB/Swiss-Prot	(immunity), (inflammatory response)	12.732	38.9029	9.3635	69.6254	3.9916	7.67503	1.10958	7.27055	150.671	0.000746386	1.0047e-09	1	0.00138389
TYROBP	transmembrane immune signaling adaptor TYROBP	19	35904401	35908295	-1	no	no	yes	no	1	secondary	indirect down [3]	-0.0970192	-0.594095	-1.51119	-0.617894	down	down persistent	neutral-down-down-down	No	Yes	No	O43914	cell membrane	UniprotKB/Swiss-Prot	Signal transduction, cell cycle and death regulator	adaptor	GeneCards	(immunity)	78.3949	73.0477	97.5779	64.2571	224.723	78.6049	171.883	111.87	900.359	1	1	0.00171964	1
RASGRP4	RAS guanyl releasing protein 4	19	38409051	38426305	-1	no	yes	yes	no	2	primary	direct down [2]	-0.37876	-1.15919	-2.50834	-0.98277	down	down persistent	neutral-down-down-down	Yes	Yes	No	Q8TDF6	cell membrane, cytoplasm	UniprotKB/Swiss-Prot	Chaperone/enzyme activity modulator	enzyme activity modulator	UniprotKB/Swiss-Prot	(differentiation)	29.1446	22.3764	17.0908	7.61902	28.8759	5.03963	25.0667	12.5665	147.779	1	0.0247062	1.45178e-07	1
FCGBP	Fc fragment of IgG binding protein	19	39863323	39934626	-1	no	no	yes	yes	2	secondary	indirect down [3]	0.0646608	0.253167	-2.25291	-3.15103	down	down persistent	neutral-neutral-down-down	No	No	No	Q9Y6R7	secreted	UniprotKB/Swiss-Prot	Other/undefined	undefined (no evidence)	GeneCards		71.9842	75.2753	73.4357	88.5489	298.366	62.9841	412.115	46.4554	1129.16	1	1	1.33245e-05	9.57285e-09
BLVRB	biliverdin reductase B	19	40447765	40465764	-1	no	no	yes	no	1	secondary	indirect down [3]	-0.244293	-0.0976331	-2.69355	-1.41724	down	down persistent	neutral-neutral-down-down	No	Yes	No	P30043	cytoplasm	UniprotKB/Swiss-Prot	Enzyme/Transporter	enzyme	UniprotKB/Swiss-Prot		10.463	8.72379	5.19987	4.85738	54.2088	8.43791	51.0772	19.1722	162.14	1	1	1.54961e-08	0.0733948
ERFL	ETS repressor factor like	19	41907704	41928449	-1	no	no	no	yes	1	secondary	direct up [1]	0.341659	0.348248	0.948367	1.92098	up	up persistent	neutral-neutral-up-up	No	No	No	A0A1W2PQ73	nucleus	UniprotKB/Swiss-Prot	Transcription regulator	transcription regulator, DNA-binding protein	UniprotKB/Swiss-Prot		4.16655	5.25015	4.27442	5.80219	5.93379	11.0401	3.74257	13.8418	54.0516	1	1	1	0.0117696
POU2F2	POU class 2 homeobox 2	19	42086110	42196585	-1	no	no	yes	no	1	secondary	direct down [2]	-0.128015	-0.679556	-1.40197	-1.07928	down	down persistent	neutral-down-down-down	Yes	Yes	Yes	P09086	cytoplasm, nucleus	UniprotKB/Swiss-Prot	Transcription regulator	transcription regulator, DNA-binding protein	UniprotKB/Swiss-Prot		181.598	166.155	178.438	111.252	225.098	85.5172	159.028	75.109	1182.2	1	1	0.000791061	1
PLAUR	plasminogen activator, urokinase receptor	19	43646095	43670547	-1	no	no	no	yes	1	secondary	indirect up [4]	0.0983771	0.319416	0.521095	1.78578	up	up persistent	neutral-neutral-neutral-up	No	No	No	Q03405	cell membrane, secreted	UniprotKB/Swiss-Prot	Receptor/cell adhesion	receptor	UniprotKB/Swiss-Prot		78.8391	84.3937	127.995	160.427	62.2407	90.1077	22.8595	78.8182	705.681	1	1	1	4.40484e-05
PVR	PVR cell adhesion molecule	19	44643798	44666162	1	no	yes	yes	no	2	primary	indirect down [3]	-0.108787	-1.13732	-2.01146	-0.623292	down	down persistent	neutral-down-down-down	Yes	Yes	No	P15151	cell membrane, secreted	UniprotKB/Swiss-Prot	Receptor/cell adhesion	cell adhesion protein, receptor	UniprotKB/Swiss-Prot		11.4502	10.6225	19.6664	9.05394	52.2791	12.9729	28.1502	18.1871	162.382	1	0.00654528	2.35241e-07	1
NECTIN2	nectin cell adhesion molecule 2	19	44846175	44889223	1	no	yes	yes	no	2	primary	indirect down [3]	0.149799	-1.53995	-3.07208	-0.810825	down	down persistent	neutral-down-down-down	Yes	Yes	No	Q92692	cell membrane	UniprotKB/Swiss-Prot	Receptor/cell adhesion	cell adhesion protein, receptor	UniprotKB/Swiss-Prot		15.5519	17.197	31.13	10.7017	59.1106	7.05796	24.9804	14.0655	179.795	1	3.21523e-05	6.13212e-11	1
RTN2	reticulon 2	19	45485294	45497055	-1	no	yes	yes	no	2	primary	direct down [2]	-0.389109	-1.62537	-2.05596	-0.647722	down	down persistent	neutral-down-down-down	Yes	Yes	No	O75298	cell membrane, cytoplasm, cytoskeleton, endoplasmic reticulum	UniprotKB/Swiss-Prot	Other/undefined	undefined (amyloid precursor protein processing regulator)	GeneCards		7.53583	5.71287	14.5255	4.90296	18.6455	4.45183	4.88589	3.17025	63.8306	1	0.00346181	0.00101561	1
PPM1N	protein phosphatase, Mg2+/Mn2+ dependent 1N (putative)	19	45488777	45502513	1	no	no	yes	no	1	secondary	indirect down [3]	-0.339051	-0.152989	-1.93269	-1.03286	down	down persistent	neutral-neutral-down-down	No	Yes	No	Q8N819	nucleus	UniprotKB/Swiss-Prot	Enzyme/Transporter	enzyme	UniprotKB/Swiss-Prot		4.73532	3.72964	3.92502	3.6472	9.84328	2.60457	6.42087	3.048	37.9539	1	1	0.00297142	1
VASP	vasodilator stimulated phosphoprotein	19	45506579	45526983	1	no	no	yes	no	1	secondary	direct down [2]	-0.075169	-0.422208	-1.4812	-0.330323	down	down transient	neutral-neutral-down-neutral	No	Yes	No	P50552	cell membrane, cytoplasm, cytoskeleton	UniprotKB/Swiss-Prot	Cell structure & motility modulator	cytoskeleton remodeling, cell adhesion and migration regulator	GeneCards		218.681	207.536	255.858	191.657	346.182	124.433	156.68	124.403	1625.43	1	1	0.000927753	1
PTGIR	prostaglandin I2 receptor	19	46620468	46625089	-1	no	yes	yes	yes	3	primary	direct down [2]	-0.324546	-1.68791	-3.98181	-2.07483	down	down persistent	neutral-down-down-down	Yes	Yes	No	P43119	cell membrane	UniprotKB/Swiss-Prot	Receptor/cell adhesion	receptor	UniprotKB/Swiss-Prot		25.4159	20.2016	41.331	12.891	59.5826	3.79517	38.6978	9.17353	211.089	1	1.40372e-05	1.00626e-11	4.86726e-05
SLC1A5	solute carrier family 1 member 5	19	46774883	46788594	-1	no	no	yes	no	1	secondary	indirect down [3]	0.161332	-0.566837	-1.57627	-0.463801	down	down transient	neutral-neutral-down-neutral	No	Yes	No	Q15758	cell membrane	UniprotKB/Swiss-Prot	Enzyme/Transporter	transporter, receptor	UniprotKB/Swiss-Prot		54.2611	60.6267	84.2363	56.8549	134.275	44.7703	80.6023	58.429	574.056	1	1	0.000125095	1
C5AR2	complement component 5a receptor 2	19	47332175	47347329	1	no	no	yes	no	1	secondary	indirect down [3]	0.0730981	-0.0495177	-1.52427	0.785292	mixed	mixed	neutral-neutral-down-up	No	Yes	No	Q9P296	cell membrane	UniprotKB/Swiss-Prot	Receptor/cell adhesion	receptor	UniprotKB/Swiss-Prot		22.5847	23.6894	19.8844	19.9493	56.1532	19.6562	25.4361	43.3818	230.735	1	1	0.00439765	1
PLA2G4C	phospholipase A2 group IVC	19	48047843	48110817	-1	no	yes	yes	yes	3	primary	indirect down [3]	-0.105093	-1.52977	-2.52311	-2.01312	down	down persistent	neutral-down-down-down	Yes	Yes	No	Q9UP65	cell membrane, endoplasmic reticulum, mitochondrion	UniprotKB/Swiss-Prot	Enzyme/Transporter	enzyme	UniprotKB/Swiss-Prot	(metabolism)	4.18981	3.93215	11.6175	3.96662	22.9937	3.87835	18.227	4.56378	73.3688	1	0.00361812	2.29761e-06	0.000999221
TRPM4	transient receptor potential cation channel subfamily M member 4	19	49157741	49211836	1	no	no	yes	no	1	secondary	indirect down [3]	-0.436311	-1.31509	-2.90491	-1.27601	down	down persistent	neutral-down-down-down	Yes	Yes	No	Q8TD43	cell membrane, endoplasmic reticulum, Golgi apparatus	UniprotKB/Swiss-Prot	Enzyme/Transporter	channel	UniprotKB/Swiss-Prot	(immunity-adaptive), (immunity)	2.406	1.76928	2.64652	1.11425	12.6814	1.6437	11.1629	4.60425	38.0284	1	0.697794	3.19505e-05	1
FCGRT	Fc fragment of IgG receptor and transporter	19	49506816	49526428	1	no	no	yes	no	1	secondary	indirect down [3]	-0.137349	-0.398496	-1.77483	-0.37516	down	down transient	neutral-neutral-down-neutral	No	Yes	No	P55899	cell membrane, endosome	UniprotKB/Swiss-Prot	Receptor/cell adhesion	receptor	UniprotKB/Swiss-Prot		59.4225	53.805	62.9106	48.7068	218.167	64.1753	195.921	150.794	853.902	1	1	0.000508675	1
RCN3	reticulocalbin 3	19	49528003	49546962	1	no	no	yes	no	1	secondary	indirect down [3]	-0.216133	-0.594368	-1.9271	-0.281808	down	down transient	neutral-down-down-neutral	No	Yes	No	Q96D15	endoplasmic reticulum	UniprotKB/Swiss-Prot	Chaperone/enzyme activity modulator	chaperone, transporter	UniprotKB/Swiss-Prot		4.03466	3.38639	4.77421	3.17081	23.3238	6.24205	18.3766	15.0669	78.3753	1	1	0.0111292	1
RRAS	RAS related	19	49635292	49640143	-1	no	no	yes	no	1	secondary	indirect down [3]	0.143139	-0.282691	-1.89528	-0.539501	down	down transient	neutral-neutral-down-neutral	No	Yes	No	P10301	cell membrane	UniprotKB/Swiss-Prot	Enzyme/Transporter	enzyme	UniprotKB/Swiss-Prot		4.51618	4.93916	5.60123	4.64002	18.4659	5.02616	13.3386	9.02956	65.5568	1	1	0.00261697	1
IL4I1	interleukin 4 induced 1	19	49889654	49929539	-1	no	no	yes	no	1	secondary	indirect down [3]	-0.195425	-0.254441	-1.83056	-0.718057	down	down persistent	neutral-neutral-down-down	Yes	Yes	No	Q96RQ9	cytoplasm, lysosome, secreted	UniprotKB/Swiss-Prot	Enzyme/Transporter	enzyme	UniprotKB/Swiss-Prot	(immunity-adaptive), (immunity)	18.8103	16.3395	27.5215	23.4022	71.5065	20.2044	49.5086	29.8803	257.173	1	1	0.000465468	1
ATF5	activating transcription factor 5	19	49928702	49933935	1	no	no	yes	no	1	secondary	indirect down [3]	-0.0711291	-0.751761	-1.88284	-0.84661	down	down persistent	neutral-down-down-down	Yes	Yes	No	Q9Y2D1	cytoplasm, cytoskeleton, nucleus	UniprotKB/Swiss-Prot	Transcription regulator	transcription regulator, DNA-binding protein	UniprotKB/Swiss-Prot		26.6212	25.315	41.8948	24.587	66.4934	18.1028	42.8447	23.7407	269.6	1	0.859978	4.44074e-07	1
SIGLEC7	sialic acid binding Ig like lectin 7	19	51142299	51153526	1	no	no	yes	no	1	secondary	indirect down [3]	0.254438	0.0081857	-1.71552	0.27686	down	down transient	neutral-neutral-down-neutral	Yes	Yes	No	Q9Y286	cell membrane	UniprotKB/Swiss-Prot	Receptor/cell adhesion	cell adhesion protein	UniprotKB/Swiss-Prot		9.16613	10.931	10.1749	10.7146	26.964	8.31272	15.4364	18.542	110.242	1	1	0.00367718	1
SIGLEC14	sialic acid binding Ig like lectin 14	19	51642553	51646801	-1	no	no	yes	yes	2	secondary	indirect down [3]	-0.0651217	-0.698725	-3.2345	-1.48559	down	down persistent	neutral-down-down-down	Yes	Yes	No	Q08ET2	cell membrane	UniprotKB/Swiss-Prot	Receptor/cell adhesion	cell adhesion protein	UniprotKB/Swiss-Prot		33.3959	31.7424	15.3331	9.52194	56.9862	5.9553	70.2428	24.9058	248.083	1	1	2.57061e-09	0.0396108
SPACA6	sperm acrosome associated 6	19	51689128	51712387	1	no	no	yes	no	1	secondary	indirect down [3]	-0.149433	-1.03802	-2.66646	-0.597941	down	down persistent	neutral-down-down-down	Yes	Yes	No	W5XKT8	cytoplasm	UniprotKB/Swiss-Prot	Other/undefined	undefined (sperm protein)	GeneCards		3.86033	3.45622	5.34521	2.83437	17.1082	2.71942	5.23875	3.42334	43.9858	1	0.500994	8.54985e-07	1
FPR1	formyl peptide receptor 1	19	51745172	51804110	-1	no	yes	yes	yes	3	primary	direct down [2]	-0.485935	-1.45465	-5.49774	-2.87799	down	down persistent	neutral-down-down-down	Yes	Yes	No	P21462	cell membrane	UniprotKB/Swiss-Prot	Receptor/cell adhesion	receptor	UniprotKB/Swiss-Prot	(chemotaxis)	25.816	18.3691	11.8925	4.0734	11.2664	0.216258	3.47813	0.431213	75.543	1	0.0446695	3.62364e-07	0.0337266
FPR2	formyl peptide receptor 2	19	51752026	51770531	1	no	yes	yes	no	2	primary	direct down [2]	-0.288671	-1.42444	-3.95325	-2.60934	down	down persistent	neutral-down-down-down	Yes	No	No	P25090	cell membrane	UniprotKB/Swiss-Prot	Receptor/cell adhesion	receptor	UniprotKB/Swiss-Prot	(chemotaxis)	16.5909	13.5801	10.0935	3.51281	4.91077	0.293091	1.8052	0.273085	51.0595	1	0.0156529	1.10747e-05	0.0881573
FPR3	formyl peptide receptor 3	19	51795157	51826190	1	no	yes	yes	no	2	primary	indirect down [3]	-0.0891872	-1.71433	-2.37245	-1.17811	down	down persistent	neutral-down-down-down	Yes	Yes	No	P25089	cell membrane	UniprotKB/Swiss-Prot	Receptor/cell adhesion	receptor	UniprotKB/Swiss-Prot	(chemotaxis)	33.035	30.8988	39.3033	11.5107	137.22	25.9458	203.73	89.8955	571.539	1	0.0112938	0.000125095	1
NLRP12	NLR family pyrin domain containing 12	19	53793741	53824394	-1	no	no	yes	no	1	secondary	direct down [2]	0.158232	0.573333	-2.61364	1.01087	mixed	mixed	neutral-neutral-down-up	Yes	No	Yes	P59046	cytoplasm	UniprotKB/Swiss-Prot	Chaperone/enzyme activity modulator	enzyme activity modulator	UniprotKB/Swiss-Prot		20.1737	22.4082	4.463	6.79544	8.1687	1.44564	3.24646	6.54223	73.2434	1	1	0.00125104	1
LILRB3	leukocyte immunoglobulin like receptor B3	19	54216278	54223506	-1	no	no	yes	no	1	secondary	indirect down [3]	-0.0504294	-0.333215	-1.87402	-0.314602	down	down transient	neutral-neutral-down-neutral	Yes	Yes	No	O75022	cell membrane	UniprotKB/Swiss-Prot	Receptor/cell adhesion	receptor	UniprotKB/Swiss-Prot	(immunity-adaptive), (immunity)	46.0261	44.2862	30.0677	24.1028	82.4044	22.4707	53.7321	43.1996	346.29	1	1	1.05821e-06	1
LILRB5	leukocyte immunoglobulin like receptor B5	19	54249421	54257301	-1	no	no	yes	yes	2	secondary	indirect down [3]	0.11046	0.298179	-1.96376	-1.72091	down	down persistent	neutral-neutral-down-down	No	No	No	O75023	cell membrane	Compartments	Receptor/cell adhesion	receptor	UniprotKB/Swiss-Prot	(immunity-adaptive), (immunity)	4.99926	5.42291	1.77474	2.26669	9.11713	2.29563	17.1964	5.17681	48.2496	1	1	0.0036209	0.01552
LILRB2	leukocyte immunoglobulin like receptor B2	19	54273812	54281184	-1	no	no	yes	no	1	secondary	indirect down [3]	-0.110706	-0.776709	-2.91505	-1.28534	down	down persistent	neutral-down-down-down	Yes	Yes	No	Q8N423	cell membrane	UniprotKB/Swiss-Prot	Receptor/cell adhesion	receptor	UniprotKB/Swiss-Prot	(immunity-adaptive), (immunity)	187.344	173.375	124.544	72.7181	335.887	44.5507	240.214	98.4633	1277.1	1	0.751695	2.87121e-12	0.0913341
LILRA5	leukocyte immunoglobulin like receptor A5	19	54307070	54313166	-1	no	no	yes	no	1	secondary	direct down [2]	-0.373491	-0.348797	-4.90769	-2.32137	down	down persistent	neutral-neutral-down-down	Yes	No	No	A6NI73	cell membrane, secreted	UniprotKB/Swiss-Prot	Receptor/cell adhesion	receptor	UniprotKB/Swiss-Prot	(immunity), (immunity-innate)	23.5881	18.182	3.76065	3.03894	7.09901	0.202792	2.76539	0.557068	59.1939	1	1	1.94749e-06	0.126039
LILRA2	leukocyte immunoglobulin like receptor A2	19	54572920	54590287	1	no	no	yes	no	1	secondary	indirect down [3]	-0.122997	-0.144316	-1.45118	1.0525	mixed	mixed	neutral-neutral-down-up	Yes	Yes	No	Q8N149	cell membrane, secreted	UniprotKB/Swiss-Prot	Receptor/cell adhesion	receptor	UniprotKB/Swiss-Prot	(immunity), (immunity-innate)	26.9754	24.6633	12.2366	11.3405	40.077	14.611	17.9497	37.2112	185.065	1	1	0.0307615	1
LILRA1	leukocyte immunoglobulin like receptor A1	19	54593582	54602381	1	no	no	no	yes	1	secondary	direct up [1]	-0.0773823	0.477229	-0.43393	1.68408	up	up persistent	neutral-neutral-neutral-up	No	Yes	Yes	O75019	cell membrane	UniprotKB/Swiss-Prot	Receptor/cell adhesion	receptor	UniprotKB/Swiss-Prot	(immunity-adaptive), (immunity)	33.5338	31.5462	12.2317	16.7902	53.1769	39.1333	20.2073	64.781	271.4	1	1	1	0.00287969
LILRB4	leukocyte immunoglobulin like receptor B4	19	54643889	54670359	1	no	yes	yes	yes	3	primary	direct up [1]	0.5743	1.91789	1.84229	2.88277	up	up persistent	neutral-up-up-up	Yes	Yes	Yes	Q8NHJ6	cell membrane	UniprotKB/Swiss-Prot	Receptor/cell adhesion	receptor	UniprotKB/Swiss-Prot	(immunity-adaptive), (immunity)	31.3786	46.7613	22.1693	83.508	66.7652	238.397	64.1105	470.834	1023.92	1	1.81735e-07	3.65181e-06	6.18223e-12
FCAR	Fc fragment of IgA receptor	19	54874235	54891420	1	no	no	no	yes	1	secondary	indirect up [4]	0.116257	0.276168	0.512639	2.38972	up	up persistent	neutral-neutral-neutral-up	No	No	No	P24071	cell membrane, secreted	UniprotKB/Swiss-Prot	Receptor/cell adhesion	receptor	UniprotKB/Swiss-Prot		96.123	104.164	106.082	127.531	117.857	166.664	25.0507	132.065	875.536	1	1	1	4.51827e-09
SIRPB1	signal regulatory protein beta 1	20	1561385	1620061	-1	no	no	yes	no	1	secondary	indirect down [3]	0.0653594	-0.144437	-1.71707	0.296918	down	down transient	neutral-neutral-down-neutral	No	Yes	No	O00241	cell membrane	UniprotKB/Swiss-Prot	Receptor/cell adhesion	Immunoglobulin-like cell surface receptor	GeneCards		26.5423	27.678	12.8976	11.6088	34.4517	10.3937	39.5462	48.4996	211.618	1	1	0.00126991	1
SIGLEC1	sialic acid binding Ig like lectin 1	20	3686970	3712600	-1	no	no	yes	yes	2	secondary	indirect down [3]	-0.0662498	0.263458	-3.27804	-3.22754	down	down persistent	neutral-neutral-down-down	No	No	Yes	Q9BZZ2	cell membrane, secreted	UniprotKB/Swiss-Prot	Receptor/cell adhesion	cell adhesion protein	UniprotKB/Swiss-Prot		3.70729	3.46406	0.927174	1.16126	13.2121	1.36407	105.804	11.236	140.876	1	1	9.82262e-06	5.08584e-09
JAG1	jagged canonical Notch ligand 1	20	10637684	10673999	-1	no	yes	no	no	1	primary	direct up [1]	0.77465	1.29268	1.00579	1.10796	up	up persistent	up-up-up-up	Yes	No	Yes	P78504	cell membrane, secreted	UniprotKB/Swiss-Prot	Secreted factor	growth factor, structural molecule	UniprotKB/Swiss-Prot	(Notch signaling pathway)	5.80847	9.97086	5.09617	12.309	6.84067	14.2237	9.11027	19.6389	82.998	1	0.0278991	1	1
RIN2	Ras and Rab interactor 2	20	19757606	20002457	1	no	yes	yes	no	2	primary	indirect down [3]	-0.440516	-1.21671	-2.34239	-0.465907	down	down transient	neutral-down-down-neutral	Yes	Yes	No	Q8WYP3	cytoplasm	UniprotKB/Swiss-Prot	Chaperone/enzyme activity modulator	enzyme activity modulator	UniprotKB/Swiss-Prot		67.5959	49.7081	68.8284	28.9323	106.082	20.9172	102.586	74.2049	518.855	1	0.00134683	1.51585e-08	1
THBD	thrombomodulin	20	23045633	23049672	-1	no	yes	yes	yes	3	primary	direct up [1]	1.24455	7.17738	4.07857	4.1946	up	up persistent	up-up-up-up	Yes	Yes	Yes	P07204	cell membrane	UniprotKB/Swiss-Prot	Receptor/cell adhesion	receptor	UniprotKB/Swiss-Prot	(blood coagulation), (hemostasis)	6.38584	15.0204	0.572611	90.8692	15.7397	267.229	19.8782	363.372	779.067	0.929947	1.33667e-13	1.45084e-13	7.37425e-14
CD93	CD93 molecule	20	23079360	23086324	-1	no	yes	yes	yes	3	primary	direct up [1]	0.33799	3.52076	2.36646	1.85582	up	up persistent	neutral-up-up-up	Yes	Yes	Yes	Q9NPY3	cell membrane	UniprotKB/Swiss-Prot	Receptor/cell adhesion	cell adhesion protein, receptor	UniprotKB/Swiss-Prot		135.001	170.637	19.582	224.655	48.2824	254.036	65.8145	238.31	1156.32	1	1.26813e-12	7.4701e-09	1.56875e-05
CST3	cystatin C	20	23626706	23638473	-1	no	no	yes	no	1	secondary	indirect down [3]	-0.153337	-0.322373	-2.54002	-1.31132	down	down persistent	neutral-neutral-down-down	Yes	Yes	No	P01034	secreted	UniprotKB/Swiss-Prot	Chaperone/enzyme activity modulator	enzyme activity modulator	UniprotKB/Swiss-Prot		99.0638	88.8925	48.8992	40.2386	109.631	18.8791	174.772	70.3363	650.713	1	1	1.60687e-07	0.24969
HCK	HCK proto-oncogene, Src family tyrosine kinase	20	32052197	32101856	1	no	no	yes	no	1	secondary	indirect down [3]	-0.00918154	-0.376977	-2.01953	-0.498515	down	down transient	neutral-neutral-down-neutral	Yes	Yes	No	P08631	cell membrane, cytoplasm, cytoskeleton, Golgi apparatus, lysosome, nucleus	UniprotKB/Swiss-Prot	Enzyme/Transporter	enzyme, proto-oncogene	UniprotKB/Swiss-Prot	(immunity), (inflammatory response), (immunity-innate)	132.799	131.787	161.016	124.018	300.329	74.0517	164.22	116.148	1204.37	1	1	3.55907e-09	1
TP53INP2	tumor protein p53 inducible nuclear protein 2	20	34704339	34713439	1	no	no	no	yes	1	secondary	indirect up [4]	0.392445	0.280062	0.868186	1.62777	up	up persistent	neutral-neutral-up-up	No	No	No	Q8IXH6	cytoplasm, nucleus	UniprotKB/Swiss-Prot	Transcription regulator	transcription regulator	UniprotKB/Swiss-Prot		20.386	26.7763	29.0735	34.5541	7.42144	12.8604	5.00782	15.5572	151.637	1	1	1	0.028764
SOGA1	suppressor of glucose, autophagy associated 1	20	36777447	36863538	-1	no	no	yes	no	1	secondary	indirect down [3]	-0.0701398	-0.59094	-1.42969	-0.333116	down	down transient	neutral-down-down-neutral	No	Yes	No	O94964	secreted	UniprotKB/Swiss-Prot	Secreted factor	autophagy regulator, suppressor of glucose production	GeneCards		44.516	42.4	89.6604	59.8874	149.889	55.9632	91.7909	72.8098	606.917	1	1	0.00355709	1
TGM2	transglutaminase 2	20	38127385	38166578	-1	no	no	yes	yes	2	secondary	indirect up [4]	0.458546	-0.177851	1.97516	2.61922	up	up persistent	neutral-neutral-up-up	Yes	No	Yes	P21980	cell membrane, cytoplasm, mitochondrion, nucleus, secreted	UniprotKB/Swiss-Prot	Enzyme/Transporter	enzyme	UniprotKB/Swiss-Prot		2.77833	3.83196	3.36457	3.15805	1.59326	7.03028	0.821746	5.40573	27.9839	1	1	0.0172399	0.00517799
MAFB	MAF bZIP transcription factor B	20	40685848	40689236	-1	no	no	yes	no	1	secondary	indirect down [3]	0.184392	0.323222	-1.55259	0.316035	down	down transient	neutral-neutral-down-neutral	Yes	Yes	No	Q9Y5Q3	nucleus	UniprotKB/Swiss-Prot	Transcription regulator	transcription regulator, DNA-binding protein, proto-oncogene, tumor suppressor	UniprotKB/Swiss-Prot		223.711	254.1	327.078	409.643	587.435	200.531	381.402	474.692	2858.59	1	1	5.92093e-05	1
ADA	adenosine deaminase	20	44619522	44652233	-1	no	yes	yes	no	2	primary	direct down [2]	-0.377791	-1.45565	-2.14835	-1.2769	down	down persistent	neutral-down-down-down	No	Yes	No	P00813	cell membrane, cytoplasm, lysosome	UniprotKB/Swiss-Prot	Receptor/cell adhesion	cell adhesion protein, enzyme	UniprotKB/Swiss-Prot	(metabolism)	78.5836	60.3855	152.473	55.3747	114.291	25.5878	82.7188	34.1479	603.562	1	2.08879e-07	2.16291e-09	0.0708836
MMP9	matrix metallopeptidase 9	20	46008908	46016561	1	no	no	yes	yes	2	secondary	indirect down [3]	-0.174431	-0.46829	-4.40703	-4.11488	down	down persistent	neutral-neutral-down-down	Yes	Yes	Yes	P14780	secreted	UniprotKB/Swiss-Prot	Enzyme/Transporter	enzyme	UniprotKB/Swiss-Prot	(metabolism)	184.699	163.321	37.1641	26.8501	1240.24	58.2534	1487.77	85.6838	3283.99	1	1	0.000284283	0.000643871
SULF2	sulfatase 2	20	47656348	47786616	-1	no	yes	no	no	1	primary	direct up [1]	0.284619	2.04362	1.06251	0.981134	up	up persistent	neutral-up-up-up	Yes	Yes	Yes	Q8IWU5	endoplasmic reticulum, Golgi apparatus	UniprotKB/Swiss-Prot	Enzyme/Transporter	enzyme	UniprotKB/Swiss-Prot		54.4096	66.0346	5.19106	21.2881	16.0075	34.3123	29.7616	58.7614	285.766	1	0.00022529	1	1
CEBPB	CCAAT enhancer binding protein beta	20	50190830	50192668	1	no	no	no	yes	1	secondary	indirect up [4]	0.543493	0.469408	0.727298	1.86497	up	up persistent	neutral-neutral-up-up	No	No	Yes	P17676	cytoplasm, nucleus	UniprotKB/Swiss-Prot	Transcription regulator	transcription regulator, DNA-binding protein	UniprotKB/Swiss-Prot	(differentiation)	98.7299	143.732	147.106	204.267	100.515	167.008	64.6717	236.128	1162.16	1	1	1	1.56875e-05
CYP24A1	cytochrome P450 family 24 subfamily A member 1	20	54153446	54173986	-1	yes	yes	yes	yes	4	primary	direct up [1]	3.44601	7.13797	8.67708	10.4603	up	up persistent	up-up-up-up	Yes	Yes	Yes	Q07973	mitochondrion	UniprotKB/Swiss-Prot	Enzyme/Transporter	enzyme	UniprotKB/Swiss-Prot		1.35643	15.0436	0.774958	123.931	2.14942	985.644	1.46724	1919.19	3049.55	5.37604e-05	1.33667e-13	3.9985e-18	3.70864e-19
PMEPA1	prostate transmembrane protein, androgen induced 1	20	57648392	57711536	-1	no	no	yes	yes	2	secondary	direct up [1]	-0.175229	-0.00611178	2.16163	2.69046	up	up persistent	neutral-neutral-up-up	No	Yes	No	Q969W9	endosome, Golgi apparatus	UniprotKB/Swiss-Prot	Signal transduction, cell cycle and death regulator	regulator of TGF-beta signaling	GeneCards	(Ubl conjugation pathway)	33.863	29.997	24.2679	24.6085	16.9159	78.2416	11.4748	74.6766	294.045	1	1	8.42671e-08	1.58128e-09
ZBTB46	zinc finger and BTB domain containing 46	20	63743668	63832038	-1	no	yes	yes	yes	3	primary	direct down [2]	-0.452254	-1.62712	-4.3099	-3.11101	down	down persistent	neutral-down-down-down	Yes	Yes	No	Q86UZ6	nucleus	UniprotKB/Swiss-Prot	Transcription regulator	transcription regulator, DNA-binding protein	UniprotKB/Swiss-Prot		10.0836	7.31088	22.8857	7.85672	33.4292	1.66825	17.7083	2.02835	102.971	1	0.00107862	8.6868e-10	6.75765e-06
MAP3K7CL	MAP3K7 C-terminal like	21	29077471	29175889	1	no	no	yes	no	1	secondary	indirect up [4]	-0.0575109	0.503256	1.4049	1.14484	up	up persistent	neutral-neutral-up-up	No	No	No	P57077	nucleus	UniprotKB/Swiss-Prot	Other/undefined	undefined (no evidence)	GeneCards		20.8025	20.0067	21.9846	30.7873	11.5575	31.4456	8.62514	19.4423	164.652	1	1	0.0249541	1
ETS2	ETS proto-oncogene 2, transcription factor	21	38805183	38824955	1	no	no	yes	no	1	secondary	direct down [2]	-0.165771	-0.693798	-1.66974	-1.04618	down	down persistent	neutral-down-down-down	No	Yes	Yes	P15036	nucleus	UniprotKB/Swiss-Prot	Transcription regulator	transcription regulator, DNA-binding protein, proto-oncogene	UniprotKB/Swiss-Prot		68.1402	60.7318	148.153	91.5609	95.8737	30.2494	53.9215	26.2088	574.84	1	1	6.92379e-06	1
C2CD2	C2 calcium dependent domain containing 2	21	41885112	41954018	-1	no	no	yes	no	1	secondary	indirect down [3]	0.141112	-0.620726	-1.34225	-0.970284	down	down persistent	neutral-down-down-down	No	Yes	No	Q9Y426	nucleus	UniprotKB/Swiss-Prot	Other/undefined	undefined (no evidence)	GeneCards		15.0701	16.5806	23.5085	15.3871	42.2605	16.711	37.0579	18.7697	185.345	1	1	0.0382579	1
ICOSLG	inducible T cell costimulator ligand	21	44217014	44240966	-1	no	yes	no	no	1	primary	direct down [2]	-0.314633	-1.36107	-1.05732	-0.263876	down	down transient	neutral-down-down-neutral	No	No	Yes	O75144	cell membrane	UniprotKB/Swiss-Prot	Receptor/cell adhesion	receptor	GeneCards	(immunity-adaptive), (B-cell activation), (immunity)	50.2316	40.422	82.5841	32.5432	43.9598	21.3839	18.0416	14.9529	304.119	1	0.000106729	1	1
TRPM2	transient receptor potential cation channel subfamily M member 2	21	44350163	44443081	1	no	no	yes	yes	2	secondary	indirect down [3]	0.0192081	-0.877727	-4.13624	-2.27824	down	down persistent	neutral-down-down-down	Yes	Yes	No	O94759	cell membrane, cytoplasm, lysosome	UniprotKB/Swiss-Prot	Enzyme/Transporter	channel	UniprotKB/Swiss-Prot		26.0027	26.163	23.8698	13.508	205.124	11.8488	210.159	43.1867	559.862	1	1	1.27927e-11	3.14889e-06
LRRC3	leucine rich repeat containing 3	21	44455510	44462196	1	no	no	yes	no	1	secondary	indirect down [3]	0.283334	-0.722145	-2.0344	-0.358276	down	down transient	neutral-down-down-neutral	No	No	Yes	Q9BY71	no evidence	Compartments	Other/undefined	undefined (no evidence)	GeneCards		2.58057	3.09704	4.10661	2.6585	9.20721	2.14515	6.38529	4.9269	35.1073	1	1	0.0221448	1
ITGB2	integrin subunit beta 2	21	44885953	44931989	-1	no	no	yes	no	1	secondary	indirect down [3]	-0.00226837	-0.136685	-1.71093	0.336571	down	down transient	neutral-neutral-down-neutral	No	Yes	Yes	P05107	cell membrane	UniprotKB/Swiss-Prot	Receptor/cell adhesion	cell adhesion protein, receptor	UniprotKB/Swiss-Prot		787.192	785.766	651.622	593.277	2029.79	620.449	881.272	1112.62	7461.99	1	1	2.073e-05	1
GRK3	G protein-coupled receptor kinase 3	22	25564675	25729294	1	no	yes	yes	no	2	primary	indirect down [3]	-0.148557	-0.93229	-1.35495	-0.442286	down	down transient	neutral-down-down-neutral	No	Yes	No	P35626	cell membrane	UniprotKB/Swiss-Prot	Enzyme/Transporter	enzyme	UniprotKB/Swiss-Prot		112.553	101.444	137.518	71.8937	177.29	69.0779	133.574	98.1975	901.55	1	0.0100073	0.00301237	1
MN1	MN1 proto-oncogene, transcriptional regulator	22	27748277	27801756	-1	no	no	no	yes	1	secondary	indirect up [4]	0.141973	0.0533949	0.920705	3.09375	up	up persistent	neutral-neutral-up-up	Yes	No	No	Q10571	nucleus	UniprotKB/Swiss-Prot	Transcription regulator	transcription regulator, tumor suppressor	UniprotKB/Swiss-Prot		55.0257	60.7118	50.0338	51.8519	9.84567	19.6103	4.77135	40.7551	292.605	1	1	1	4.20596e-10
GAS2L1	growth arrest specific 2 like 1	22	29306582	29312785	1	no	no	yes	no	1	secondary	indirect down [3]	-0.250174	-0.99309	-1.99249	0.229149	down	down transient	neutral-down-down-neutral	Yes	Yes	No	Q99501	cytoplasm, cytoskeleton	UniprotKB/Swiss-Prot	Cell structure & motility modulator	cytoskeletal anchor	UniprotKB/Swiss-Prot		9.30475	7.72761	11.4843	5.81956	40.2919	10.3564	16.0143	18.7779	119.777	1	0.596803	0.000168829	1
OSM	oncostatin M	22	30262829	30266851	-1	no	yes	yes	yes	3	primary	direct up [1]	0.922589	2.61093	4.43605	5.90445	up	up persistent	up-up-up-up	Yes	Yes	Yes	P13725	secreted	UniprotKB/Swiss-Prot	Secreted factor	cytokine, growth regulator, mitogen	UniprotKB/Swiss-Prot		3.11895	6.01708	3.01506	18.7037	1.43188	31.4963	0.764843	47.1979	111.746	1	4.47291e-06	4.14465e-10	1.81576e-11
FOXRED2	FAD dependent oxidoreductase domain containing 2	22	36487190	36507043	-1	no	no	yes	yes	2	secondary	indirect down [3]	-0.0408022	0.0248925	-1.95352	-1.88672	down	down persistent	neutral-neutral-down-down	No	Yes	No	Q8IWF2	endoplasmic reticulum	UniprotKB/Swiss-Prot	Enzyme/Transporter	enzyme	UniprotKB/Swiss-Prot		3.80519	3.66489	3.23989	3.11342	16.6491	4.42806	32.4559	8.65152	76.008	1	1	0.00189105	0.00175438
NCF4	neutrophil cytosolic factor 4	22	36860988	36878017	1	no	no	yes	no	1	secondary	indirect down [3]	0.277852	0.26688	-1.5205	-0.0316041	down	down transient	neutral-neutral-down-neutral	No	Yes	Yes	Q15080	cytoplasm, endosome	UniprotKB/Swiss-Prot	Signal transduction, cell cycle and death regulator	adaptor, enzyme	UniprotKB/Swiss-Prot		29.3781	35.5738	35.8456	43.0391	158.052	55.5537	151.511	148.215	657.168	1	1	0.00256245	1
CSF2RB	colony stimulating factor 2 receptor subunit beta	22	36913628	36940439	1	no	no	yes	no	1	secondary	indirect down [3]	0.12423	-0.596785	-1.39389	-0.442965	down	down transient	neutral-down-down-neutral	No	Yes	No	P32927	cell membrane	UniprotKB/Swiss-Prot	Receptor/cell adhesion	receptor	UniprotKB/Swiss-Prot		78.902	85.8858	117.567	77.4608	236.599	90.0712	157.241	115.578	959.304	1	1	0.000850551	1
LGALS2	galectin 2	22	37570248	37582616	-1	no	no	yes	no	1	secondary	indirect down [3]	-0.0822715	-0.407478	-2.15992	-0.704516	down	down persistent	neutral-neutral-down-down	No	Yes	No	P05162	cytoplasm	UniprotKB/Swiss-Prot	Other/undefined	undefined (soluble beta-galactoside binding lectin)	GeneCards		4.03278	3.74451	0.949657	0.75729	11.5987	2.62358	5.73154	3.51101	32.949	1	1	0.00522869	1
LGALS1	galectin 1	22	37675636	37679802	1	no	no	yes	no	1	secondary	direct down [2]	-0.20733	-0.891994	-2.38994	-0.775375	down	down persistent	neutral-down-down-down	Yes	Yes	Yes	P09382	cytoplasm, secreted	UniprotKB/Swiss-Prot	Secreted factor	lectin, carbohydrate binding, apoptosis regulator	GeneCards	(apoptosis)	54.2576	46.9308	81.4165	44.7516	101.628	19.3045	47.454	27.7324	423.476	1	0.141269	3.76149e-09	1
H1-0	H1.0 linker histone	22	37805229	37807432	1	no	no	yes	no	1	secondary	indirect down [3]	-0.0863937	-0.213563	-1.52888	-0.797467	down	down persistent	neutral-neutral-down-down	No	Yes	No	P07305	nucleus	UniprotKB/Swiss-Prot	Cell structure & motility modulator	histone, DNA-binding protein	GeneCards		16.6524	15.6006	10.0434	8.58944	102.086	35.4095	62.8754	36.1963	287.453	1	1	0.00120667	1
MAFF	MAF bZIP transcription factor F	22	38200767	38216507	1	no	yes	no	no	1	primary	indirect up [4]	-0.167989	-1.16766	-0.48823	0.808716	mixed	mixed	neutral-down-neutral-up	No	No	No	Q9ULX9	nucleus	UniprotKB/Swiss-Prot	Transcription regulator	transcription regulator, DNA-binding protein	UniprotKB/Swiss-Prot	(stress response)	65.8363	58.6071	104.847	47.3483	37.3155	27.0161	8.40381	15.0419	364.416	1	0.00750653	1	1
APOBEC3A	apolipoprotein B mRNA editing enzyme catalytic subunit 3A	22	38952741	38992778	1	no	no	no	yes	1	secondary	indirect up [4]	0.028978	0.819732	1.32027	4.77804	up	up persistent	neutral-up-up-up	No	No	No	P31941	cytoplasm, nucleus	UniprotKB/Swiss-Prot	Enzyme/Transporter	enzyme, antimicrobial protein	UniprotKB/Swiss-Prot	(immunity), (immunity-innate)	18.5721	18.9748	7.37952	12.9596	1.51641	3.64704	0.353599	8.66506	72.0682	1	1	1	3.6143e-05
NAGA	alpha-N-acetylgalactosaminidase	22	42058334	42070842	-1	no	no	yes	no	1	secondary	indirect down [3]	-0.0406616	-0.420811	-1.41383	-0.335564	down	down transient	neutral-neutral-down-neutral	Yes	Yes	No	P17050	lysosome	UniprotKB/Swiss-Prot	Enzyme/Transporter	enzyme	UniprotKB/Swiss-Prot		51.3944	49.7744	52.9783	39.6729	134.15	50.3018	109.401	86.621	574.294	1	1	0.00143404	1
NFAM1	NFAT activating protein with ITAM motif 1	22	42380407	42432403	-1	no	no	yes	no	1	secondary	indirect down [3]	0.0610183	-0.19865	-2.06794	0.00948077	down	down transient	neutral-neutral-down-neutral	Yes	Yes	Yes	Q8NET5	cell membrane	UniprotKB/Swiss-Prot	Receptor/cell adhesion	receptor	UniprotKB/Swiss-Prot		48.731	50.5383	19.2441	16.9778	150.872	36.2594	84.3766	84.5851	491.585	1	1	2.37035e-05	1
CELSR1	cadherin EGF LAG seven-pass G-type receptor 1	22	46360834	46537620	-1	no	no	no	yes	1	secondary	direct up [1]	-0.0239727	0.414626	0.823965	2.18015	up	up persistent	neutral-neutral-up-up	No	No	Yes	Q9NYQ6	cell membrane	UniprotKB/Swiss-Prot	Receptor/cell adhesion	receptor	UniprotKB/Swiss-Prot		14.4466	14.1569	13.0933	17.5537	18.479	33.7975	15.0865	68.9889	195.602	1	1	1	1.4607e-06
MLC1	modulator of VRAC current 1	22	50059391	50085426	-1	no	no	yes	yes	2	secondary	direct down [2]	0.21908	-0.135573	-1.57651	-2.47026	down	down persistent	neutral-neutral-down-down	No	No	Yes	Q15049	cell membrane, cytoplasm, endoplasmic reticulum	UniprotKB/Swiss-Prot	Enzyme/Transporter	channel, transporter	UniprotKB/Swiss-Prot		28.4074	33.1101	9.25625	8.60014	9.19555	3.07033	6.08588	1.06145	98.7871	1	1	0.045171	0.0007751
PLXNB2	plexin B2	22	50274979	50307646	-1	no	no	yes	no	1	secondary	indirect down [3]	0.137227	-0.742365	-1.88221	-0.132048	down	down transient	neutral-down-down-neutral	No	Yes	No	O15031	cell membrane	UniprotKB/Swiss-Prot	Receptor/cell adhesion	receptor	UniprotKB/Swiss-Prot		212.489	233.484	284.775	171.181	573.587	155.861	287.117	261.657	2180.15	1	1	8.9719e-05	1
DENND6B	DENN domain containing 6B	22	50309030	50327012	-1	no	yes	no	yes	2	primary	direct up [1]	0.499994	1.48378	0.982955	2.14259	up	up persistent	neutral-up-up-up	Yes	No	Yes	Q8NEG7	cytoplasm, endosome	UniprotKB/Swiss-Prot	Chaperone/enzyme activity modulator	enzyme activity modulator	UniprotKB/Swiss-Prot		5.09692	7.21262	3.90598	11.1246	6.19759	12.5174	4.77886	21.1197	71.9536	1	0.00102874	1	1.12438e-05
SCO2	synthesis of cytochrome C oxidase 2	22	50523568	50526461	-1	no	no	yes	no	1	secondary	indirect down [3]	-0.27241	0.199526	-1.71592	-1.14257	down	down persistent	neutral-neutral-down-down	No	No	No	O43819	mitochondrion	UniprotKB/Swiss-Prot	Chaperone/enzyme activity modulator	chaperone	UniprotKB/Swiss-Prot		18.1433	14.9387	11.3859	12.8982	34.1432	10.6701	27.534	12.3901	142.103	1	1	0.0102773	1
TYMP	thymidine phosphorylase	22	50525752	50530032	-1	no	no	yes	no	1	secondary	indirect down [3]	-0.034386	-0.131959	-1.69836	-1.00796	down	down persistent	neutral-neutral-down-down	Yes	Yes	No	P19971	cytoplasm	Compartments	Enzyme/Transporter	enzyme, growth factor	UniprotKB/Swiss-Prot	(angiogenesis), (chemotaxis), (differentiation)	174.379	170.07	133.194	122.606	384.452	119.062	285.375	141.892	1531.03	1	1	0.00235608	1
ODF3B	outer dense fiber of sperm tails 3B	22	50529710	50532506	-1	no	no	yes	yes	2	secondary	indirect down [3]	-0.0310518	-0.0571747	-1.75072	-1.91098	down	down persistent	neutral-neutral-down-down	Yes	No	No	A8MYP8	cytoskeleton	UniprotKB/Swiss-Prot	Other/undefined	undefined (no evidence)	GeneCards		21.1705	20.5837	10.7006	10.5327	37.8044	11.589	64.8559	17.2769	194.514	1	1	0.00831568	0.00128825
CRLF2	cytokine receptor like factor 2	X	1187549	1212723	-1	no	yes	yes	no	2	primary	direct down [2]	0.0903109	-1.43588	-2.63821	-1.54877	down	down persistent	neutral-down-down-down	Yes	Yes	No	Q9HC73	cell membrane, secreted	UniprotKB/Swiss-Prot	Receptor/cell adhesion	receptor	UniprotKB/Swiss-Prot		11.6379	12.3971	20.5867	7.53716	6.59158	1.03216	1.99155	0.62843	62.4026	1	0.00240664	0.000257356	1
CSF2RA	colony stimulating factor 2 receptor subunit alpha	X	1268800	1310381	1	no	yes	yes	no	2	primary	direct down [2]	-0.0522684	-1.10997	-2.06187	-0.834894	down	down persistent	neutral-down-down-down	Yes	Yes	No	P15509	cell membrane, secreted	UniprotKB/Swiss-Prot	Receptor/cell adhesion	receptor	UniprotKB/Swiss-Prot		88.1083	84.9584	204.532	94.2124	174.737	41.5621	90.2082	50.6588	828.977	1	0.000112425	1.52732e-09	1
ZBED1	zinc finger BED-type containing 1	X	2486414	2500976	-1	no	no	yes	no	1	secondary	indirect down [3]	0.0366718	-0.658129	-1.66746	-1.07656	down	down persistent	neutral-down-down-down	No	No	No	O96006	nucleus	UniprotKB/Swiss-Prot	Transcription regulator	transcription regulator, DNA-binding protein, enzyme	UniprotKB/Swiss-Prot	(Ubl conjugation pathway)	78.0818	80.0702	113.376	72.09	187.217	59.4392	168.574	79.8605	838.708	1	1	3.16634e-05	1
TLR7	toll like receptor 7	X	12867072	12890361	1	no	no	no	yes	1	secondary	indirect down [3]	-0.350117	-0.383565	-0.861174	-2.46729	down	down persistent	neutral-neutral-down-down	No	No	No	Q9NYK1	cytoplasm, endoplasmic reticulum, endosome, lysosome	UniprotKB/Swiss-Prot	Receptor/cell adhesion	receptor	UniprotKB/Swiss-Prot	(immunity), (inflammatory response), (immunity-innate)	14.1707	11.0318	7.78411	5.58343	9.7677	5.00236	35.4367	6.36321	95.14	1	1	1	8.56159e-05
TLR8	toll like receptor 8	X	12906620	12923169	1	no	no	yes	no	1	secondary	indirect down [3]	-0.203404	-1.58855	-2.25861	-0.96656	down	down persistent	neutral-down-down-down	Yes	Yes	No	Q9NR97	endosome	UniprotKB/Swiss-Prot	Receptor/cell adhesion	receptor	UniprotKB/Swiss-Prot	(immunity), (inflammatory response), (immunity-innate)	35.3357	30.4422	26.5822	8.46907	100.344	20.1172	152.932	78.2665	452.489	1	0.0808647	0.00106582	1
PIR	pirin	X	15384799	15493564	-1	no	no	yes	no	1	secondary	indirect down [3]	-0.284502	-1.41284	-1.82407	-1.50212	down	down persistent	neutral-down-down-down	Yes	Yes	No	O00625	cytoplasm, nucleus	UniprotKB/Swiss-Prot	Enzyme/Transporter	enzyme, transcription regulator	UniprotKB/Swiss-Prot		1.14762	0.924223	8.29809	3.03866	9.48541	2.5309	11.5981	4.11167	41.1346	1	0.0899599	0.048624	0.384316
SCML1	Scm polycomb group protein like 1	X	17737449	17754988	1	no	no	yes	no	1	secondary	direct up [1]	-0.215007	-0.0791229	2.06057	1.04661	up	up persistent	neutral-neutral-up-up	No	No	No	Q9UN30	nucleus	UniprotKB/Swiss-Prot	Transcription regulator	transcription regulator	UniprotKB/Swiss-Prot		21.4938	18.591	21.3995	19.7961	10.0174	37.8384	19.6597	40.6085	189.404	1	1	0.00042678	1
SAT1	spermidine/spermine N1-acetyltransferase 1	X	23783173	23786210	1	no	yes	no	yes	2	primary	indirect up [4]	0.733217	1.04371	1.24149	1.32952	up	up persistent	up-up-up-up	Yes	No	Yes	P21673	cytoplasm	UniprotKB/Swiss-Prot	Enzyme/Transporter	enzyme	UniprotKB/Swiss-Prot		273.348	454.359	282.703	582.513	148.025	348.438	201.563	506.85	2797.8	1	0.00104952	0.0657988	0.0109992
APOO	apolipoprotein O	X	23833353	23907938	-1	no	no	yes	no	1	secondary	direct up [1]	0.699497	0.995545	2.29778	0.954838	up	up persistent	up-up-up-up	Yes	No	Yes	Q9BUR5	endoplasmic reticulum, Golgi apparatus, mitochondrion, secreted	UniprotKB/Swiss-Prot	Enzyme/Transporter	transporter	UniprotKB/Swiss-Prot		1.52003	2.48167	2.96321	5.63232	1.38763	6.78075	2.8702	5.58755	29.2234	1	0.862775	0.00101501	1
TASL	TLR adaptor interacting with endolysosomal SLC15A4	X	30558809	30577766	-1	no	no	yes	no	1	secondary	direct down [2]	-0.000319573	-0.567338	-1.48087	-0.778025	down	down persistent	neutral-neutral-down-down	No	Yes	Yes	Q9HAI6	cytoplasm, endosome, lysosome, nucleus	UniprotKB/Swiss-Prot	Signal transduction, cell cycle and death regulator	adaptor	GeneCards	(immunity), (immunity-innate)	12.9069	12.9094	20.0106	13.6815	22.9838	8.20819	16.131	9.40212	116.233	1	1	0.0162969	1
GPR82	G protein-coupled receptor 82	X	41724181	41730130	1	no	no	yes	no	1	secondary	indirect down [3]	0.553926	2.78398	-2.88555	-1.85951	mixed	mixed	neutral-up-down-down	Yes	No	No	Q96P67	cell membrane	UniprotKB/Swiss-Prot	Receptor/cell adhesion	receptor	UniprotKB/Swiss-Prot		0.49177	0.709845	0	0.17619	6.15079	0.750156	13.6088	3.73642	25.624	1	1	0.00545819	0.102323
TIMP1	TIMP metallopeptidase inhibitor 1	X	47582408	47586789	1	no	no	yes	no	1	secondary	direct down [2]	-0.0911448	-0.695395	-1.57322	-1.08118	down	down persistent	neutral-down-down-down	No	Yes	No	P01033	secreted	UniprotKB/Swiss-Prot	Secreted factor	growth factor, enzyme activity modulator	UniprotKB/Swiss-Prot		144.829	135.892	187.38	116.411	122.364	41.0464	51.9346	24.6448	824.501	1	1	0.000706662	1
CFP	complement factor properdin	X	47623172	47630305	-1	no	no	yes	yes	2	secondary	direct down [2]	0.124308	-0.810882	-3.39144	-2.20214	down	down persistent	neutral-down-down-down	Yes	Yes	Yes	P27918	secreted	UniprotKB/Swiss-Prot	Secreted factor	complement system	GeneCards	(immunity), (immunity-innate)	128.61	140.078	127.056	72.2862	60.941	5.90779	39.6138	8.57509	583.068	1	0.648241	1.74828e-10	2.68892e-05
IQSEC2	IQ motif and Sec7 domain ArfGEF 2	X	53225828	53321350	-1	no	no	yes	no	1	secondary	indirect down [3]	-0.177162	-0.642126	-2.54559	-1.31935	down	down persistent	neutral-down-down-down	Yes	Yes	No	Q5JU85	cytoplasm	UniprotKB/Swiss-Prot	Chaperone/enzyme activity modulator	enzyme activity modulator	UniprotKB/Swiss-Prot		11.8197	10.3585	7.61833	4.76273	29.6847	5.12671	22.2393	8.84595	100.456	1	1	4.86498e-07	0.414323
VSIG4	V-set and immunoglobulin domain containing 4	X	66021738	66040125	-1	no	no	no	yes	1	secondary	direct up [1]	-0.280367	0.296687	-0.651031	3.8758	mixed	mixed	neutral-neutral-down-up	No	No	No	Q9Y279	cell membrane	Compartments	Receptor/cell adhesion	receptor	GeneCards	(immunity), (immunity-innate)	1.01745	0.842502	0.264631	0.280937	7.93817	5.13386	5.0715	74.5041	95.0532	1	1	1	1.0772e-08
OPHN1	oligophrenin 1	X	67949349	68433913	-1	no	no	no	yes	1	secondary	indirect down [3]	-0.632611	0.639378	-0.890485	-1.80026	mixed	mixed	down-up-down-down	No	No	No	O60890	cytoplasm	UniprotKB/Swiss-Prot	Chaperone/enzyme activity modulator	enzyme activity modulator	UniprotKB/Swiss-Prot		4.59302	2.9211	1.3423	2.14237	5.4358	2.92141	26.6513	7.60007	53.6074	1	1	1	0.00847171
STARD8	StAR related lipid transfer domain containing 8	X	68647666	68725842	1	no	yes	no	no	1	primary	direct up [1]	1.17828	1.24766	0.0476023	0.774136	up	discontinous (up)	up-up-neutral-up	No	No	No	Q92502	cytoplasm	Compartments	Chaperone/enzyme activity modulator	enzyme activity modulator	UniprotKB/Swiss-Prot		9.82118	22.2608	8.18374	20.4711	13.43	14.1691	11.8178	19.8679	120.022	0.648744	0.0342948	1	1
RTL5	retrotransposon Gag like 5	X	72127110	72131901	-1	no	yes	yes	no	2	primary	indirect down [3]	-0.0451246	-1.15701	-1.71844	-0.337289	down	down transient	neutral-down-down-neutral	No	Yes	No	Q5HYW3	no evidence	Compartments	Other/undefined	undefined (no evidence)	GeneCards		15.6818	15.1121	32.3479	14.6627	76.6105	23.3294	37.8862	29.9153	245.546	1	0.00385353	2.85032e-05	1
GLA	galactosidase alpha	X	101393273	101408012	-1	no	yes	no	no	1	primary	direct down [2]	-0.125353	-0.968762	-0.739407	0.562892	down	down transient	neutral-down-down-neutral	No	Yes	No	P06280	lysosome	UniprotKB/Swiss-Prot	Enzyme/Transporter	enzyme	UniprotKB/Swiss-Prot		29.5632	27.1314	83.7463	42.4915	46.0165	26.9043	28.1768	41.3753	325.405	1	0.0418711	1	1
SLC25A53	solute carrier family 25 member 53	X	104099214	104157009	-1	no	no	yes	no	1	secondary	direct up [1]	-0.105756	0.173033	1.56513	0.95667	up	up persistent	neutral-neutral-up-up	No	No	No	Q5H9E4	mitochondrion	UniprotKB/Swiss-Prot	Enzyme/Transporter	transporter	UniprotKB/Swiss-Prot		12.0501	11.1243	13.9597	15.8476	10.5279	30.0024	17.6145	33.9577	145.084	1	1	0.0177218	1
IL13RA1	interleukin 13 receptor subunit alpha 1	X	118727133	118794535	1	no	yes	no	no	1	primary	indirect down [3]	-0.154009	-1.28687	-1.43744	-1.14931	down	down persistent	neutral-down-down-down	Yes	Yes	No	P78552	cell membrane	UniprotKB/Swiss-Prot	Receptor/cell adhesion	receptor	UniprotKB/Swiss-Prot		66.2158	59.4561	137.843	56.0582	144.131	52.3201	173.288	78.0118	767.325	1	0.00382932	0.0530479	1
MAMLD1	mastermind like domain containing 1	X	150361422	150514178	1	no	yes	no	no	1	primary	direct down [2]	-0.0993248	-1.34722	-1.20843	-0.677178	down	down persistent	neutral-down-down-down	Yes	Yes	No	Q13495	nucleus	UniprotKB/Swiss-Prot	Transcription regulator	transcription regulator	UniprotKB/Swiss-Prot		9.33037	8.74374	28.684	11.2401	5.30716	2.37404	2.24034	1.35633	69.276	1	0.00102874	1	1
L1CAM	L1 cell adhesion molecule	X	153861514	153886173	-1	no	no	yes	no	1	secondary	direct down [2]	0.0593323	-1.35229	-3.08854	0.00234636	down	down transient	neutral-down-down-neutral	Yes	Yes	No	P32004	cell membrane	UniprotKB/Swiss-Prot	Receptor/cell adhesion	cell adhesion protein	UniprotKB/Swiss-Prot	(differentiation)	2.31843	2.40971	4.73806	1.80894	11.9818	1.45911	2.12322	2.17378	29.0131	1	0.181967	7.23423e-06	1
RENBP	renin binding protein	X	153935269	153944687	-1	no	no	yes	no	1	secondary	indirect down [3]	-0.45405	-0.103583	-1.60908	-0.261041	down	down transient	neutral-neutral-down-neutral	No	No	No	P51606	cytoplasm	Compartments	Enzyme/Transporter	enzyme	UniprotKB/Swiss-Prot		9.67944	7.04494	7.96053	7.98954	28.8837	9.70135	31.4333	26.2626	128.955	1	1	0.0122263	1
TKTL1	transketolase like 1	X	154295795	154330350	1	no	yes	no	no	1	primary	indirect up [4]	0.223027	2.1344	1.24405	0.257791	up	up transient	neutral-up-up-neutral	Yes	No	No	P51854	cytoplasm, nucleus	UniprotKB/Swiss-Prot	Enzyme/Transporter	enzyme	UniprotKB/Swiss-Prot		8.59604	10.014	3.01678	13.7113	3.60686	8.56935	2.65639	3.20746	53.3781	1	3.9024e-05	0.806748	1
IL9R	interleukin 9 receptor	X	155997581	156010817	1	no	no	no	yes	1	secondary	indirect up [4]	0.020169	0.22952	0.457035	1.54282	up	up persistent	neutral-neutral-neutral-up	No	Yes	No	Q01113	cell membrane, secreted	UniprotKB/Swiss-Prot	Receptor/cell adhesion	receptor	UniprotKB/Swiss-Prot		31.6438	32.0665	31.2185	36.811	33.1534	47.1539	17.2589	50.2361	279.542	1	1	1	0.0251704
