# Supplementary material for: Time-Resolved Gene Expression Analysis Monitors the Regulation of Inflammatory Mediators and Attenuation of Adaptive Immune Response by Vitamin D
Source: Int J Mol Sci. 2022 Jan 14;23(2):911. doi: 10.3390/ijms23020911 (PMC8776203; doi:10.3390/ijms23020911)
Supplement: Supplementary file 1 [file ijms-23-00911-s001.zip › Supplements/Table S2.xlsx]

## Sheet: Sheet1
library	mapped reads	mapped to protein-coding genes
EtOH 04 h R1	13,702,592	4,410,438
EtOH 04 h R2	14,616,075	4,414,384
EtOH 04 h R3	12,592,364	3,864,602
EtOH 08 h R1	14,969,474	5,304,478
EtOH 08 h R2	7,888,602	2,685,444
EtOH 08 h R3	11,674,756	3,896,122
EtOH 24 h R1	11,921,287	7,195,781
EtOH 24 h R2	14,062,312	5,897,257
EtOH 24 h R3	8,249,277	2,905,486
EtOH 48 h R1	8,761,038	2,803,544
EtOH 48 h R2	10,967,925	3,434,053
EtOH 48 h R3	13,174,879	4,150,984
1,25(OH)2D3 04 h R1	16,265,818	5,471,901
1,25(OH)2D3 04 h R2	17,732,837	5,175,188
1,25(OH)2D3 04 h R3	15,506,627	4,981,594
1,25(OH)2D3 08 h R1	10,140,906	3,647,494
1,25(OH)2D3 08 h R2	22,117,718	7,723,212
1,25(OH)2D3 08 h R3	19,313,769	6,952,418
1,25(OH)2D3 24 h R1	16,928,364	3,737,204
1,25(OH)2D3 24 h R2	13,111,809	4,517,461
1,25(OH)2D3 24 h R3	14,692,027	4,827,146
1,25(OH)2D3 48 h R1	9,850,777	3,479,019
1,25(OH)2D3 48 h R2	11,567,344	3,875,280
1,25(OH)2D3 48 h R3	9,903,878	3,494,676
