# Supplementary material for: Time-Resolved Gene Expression Analysis Monitors the Regulation of Inflammatory Mediators and Attenuation of Adaptive Immune Response by Vitamin D
Source: Int J Mol Sci. 2022 Jan 14;23(2):911. doi: 10.3390/ijms23020911 (PMC8776203; doi:10.3390/ijms23020911)
Supplement: Supplementary file 1 [file ijms-23-00911-s001.zip › Supplements/Table S3.xlsx]

## Sheet: all 662
Gene claas	GO ID	Term	Annotated	Significant	Expected	FE	weightFisher	Selected genes	All genes
all	GO:0043312	neutrophil degranulation	425	72	23.74	3.03286	8.2e-18	CAMP mixed, CRISPLD2 up, FCN1 down, MMP9 down, SLC11A1 up	CAMP mixed, CRISPLD2 up, SLC11A1 up, FCN1 down, MMP9 down, OLR1 up, FPR1 down, CD93 up, FPR2 down, CDA up, ALOX5 up, TRPM2 down, S100A9 down, CD14 up, CXCL1 up, CFP down, CLEC12A up, PTX3 down, S100A12 down, JUP down, GSN down, SIGLEC14 down, CHI3L1 mixed, ANPEP down, MNDA mixed, MGST1 mixed, LILRB2 down, FUCA1 up, CD36 down, ADGRE3 down, ADGRG3 up, ITGAM up, ATP8B4 down, CST3 down, PRKCD down, Q…
all	GO:0006954	inflammatory response	506	96	28.27	3.39583	2.7e-14	CXCL10 down, CXCL9 down, FN1 up, OSM up, SLC11A1 up	CXCL9 down, FN1 up, CXCL10 down, OSM up, SLC11A1 up, CCL24 down, TREM1 up, CXCL5 up, CASP5 down, STAB1 down, THBS1 down, MMP9 down, OLR1 up, LPL up, FPR1 down, FFAR2 up, TNFRSF4 down, FPR2 down, ALOX5 up, PTGIR down, PLA2G4C down, ADORA3 down, SLAMF8 down, CSF1 up, SIGLEC1 down, MEFV down, ADM down, TPST1 up, S100A9 down, BMP6 up, IL1B up, CD14 up, CXCL1 up, IL18 down, FPR3 down, PTX3 down, SPP1 …
all	GO:0030198	extracellular matrix organization	206	47	11.51	4.08341	1.6e-10	CRISPLD2 up, FN1 up, ITGA11 down, ITGB8 up, PDPN up	FN1 up, ITGA11 down, ITGB8 up, CRISPLD2 up, PDPN up, NID1 down, HTRA1 up, THBS1 down, LAMB3 up, FSCN1 down, MMP9 down, COL7A1 up, TGFBI down, AGRN down, PTX3 down, SPP1 mixed, CTSL up, PAPLN up, SERPINE1 mixed, MYO1E down, LAMC1 up, RGCC up, SULF2 up, DPP4 up, LOXL3 down, TIMP1 down, ITGAM up, LRP1 up, MELTF mixed, CST3 down, LAMB2 mixed, MMP25 down, MMP19 up, TMEM38B up, FBN2 down, ITGAE up, PHL…
all	GO:0019221	cytokine-mediated signaling pathway	598	85	33.41	2.54415	2.8e-10	CCL24 down, CXCL10 down, CXCL9 down, FN1 up, OSM up	CXCL9 down, FN1 up, CXCL10 down, OSM up, CCL24 down, CXCL5 up, FSCN1 down, MMP9 down, FPR1 down, TNFRSF4 down, ALOX5 up, CSF1 up, RHOU down, IL1B up, CXCL1 up, CRLF2 down, IL18 down, IL18BP down, CD300LF up, SERPINB2 up, NOD2 up, HLA-DRB1 down, IL13RA1 down, HLA-DRB5 down, HLA-DRA down, TNFSF15 mixed, TEC down, GPR35 down, EREG mixed, IL1RN up, CCL22 up, F13A1 down, CSF2RA down, CD36 down, CD4 do…
all	GO:0045766	positive regulation of angiogenesis	107	25	5.98	4.1806	5.0e-10	ACVRL1 up, CCL24 down, ITGB8 up, SASH1 down, THBS1 down	ITGB8 up, ACVRL1 up, CCL24 down, THBS1 down, SASH1 down, ADM down, HK2 up, IL1B up, JUP down, SERPINE1 mixed, CHI3L1 mixed, KLF4 down, CXCL8 up, CXCR4 up, NRP1 up, CTSH down, HSPB1 down, ITGAX down, RRAS down, SPHK1 up, CX3CR1 down, VEGFA down, ITGB2 down, GRN down, RAPGEF3 up
primary	GO:0006954	inflammatory response	506	34	7.7	4.41558	9.9e-08	CCL24 down, FN1 up, OSM up, SLC11A1 up, TREM1 up	FN1 up, OSM up, SLC11A1 up, CCL24 down, TREM1 up, CASP5 down, STAB1 down, FPR1 down, FFAR2 up, TNFRSF4 down, FPR2 down, ALOX5 up, PTGIR down, PLA2G4C down, CSF1 up, ADM down, BMP6 up, IL1B up, CD14 up, FPR3 down, PTX3 down, ADA down, NOD2 up, MAPK13 up, PLA2G7 down, SERPINE1 mixed, THEMIS2 up, CD36 down, ITGAM up, LRP1 up, PRKCD down, PTAFR down, DAGLA down, P2RX7 down
primary	GO:0030198	extracellular matrix organization	206	18	3.13	5.7508	3.9e-07	CRISPLD2 up, FN1 up, ITGA11 down, ITGB8 up, PDPN up	FN1 up, ITGA11 down, ITGB8 up, CRISPLD2 up, PDPN up, NID1 down, LAMB3 up, FSCN1 down, COL7A1 up, TGFBI down, AGRN down, PTX3 down, SERPINE1 mixed, MYO1E down, SULF2 up, ITGAM up, LRP1 up, PHLDB1 down
primary	GO:0019221	cytokine-mediated signaling pathway	598	24	9.1	2.63736	2.4e-06	CCL24 down, FN1 up, FPR1 down, FSCN1 down, OSM up	FN1 up, OSM up, CCL24 down, FSCN1 down, FPR1 down, TNFRSF4 down, ALOX5 up, CSF1 up, RHOU down, IL1B up, CRLF2 down, CD300LF up, SERPINB2 up, NOD2 up, IL13RA1 down, TEC down, GPR35 down, CSF2RA down, CD36 down, ITGAM up, PRKCD down, PTAFR down, BCL2 up, IRF5 up
primary	GO:0007204	positive regulation of cytosolic calcium...	177	13	2.69	4.83271	7.1e-06	CEMIP up, FPR1 down, FPR2 down, P2RY1 up, PTGIR down	CEMIP up, FPR1 down, FPR2 down, PTGIR down, P2RY1 up, ADM down, FPR3 down, GPR35 down, CD36 down, GPR157 down, LRP1 up, BCL2 up, P2RX7 down
primary	GO:0007200	phospholipase C-activating G protein-cou...	43	7	0.65	10.7692	2.0e-05	FPR1 down, FPR2 down, FPR3 down, P2RY1 up, P2RY2 mixed	FPR1 down, FPR2 down, P2RY1 up, FPR3 down, P2RY2 mixed, GPR35 down, GPR157 down
secondary	GO:0043312	neutrophil degranulation	425	55	17.28	3.18287	1.3e-14	CAMP mixed, MMP9 down, OLR1 up, S100A9 down, TRPM2 down	CAMP mixed, MMP9 down, OLR1 up, TRPM2 down, S100A9 down, CXCL1 up, CFP down, CLEC12A up, S100A12 down, JUP down, GSN down, SIGLEC14 down, CHI3L1 mixed, MNDA mixed, MGST1 mixed, LILRB2 down, ADGRE3 down, ADGRG3 up, ATP8B4 down, CST3 down, QPCT up, FGL2 down, PPBP up, PADI2 down, MMP25 down, IMPDH1 down, HPSE up, TYROBP down, CD300A down, ACP3 down, CTSH down, CLEC5A mixed, HSPA1A down, ATG7 down, …
secondary	GO:0002250	adaptive immune response	337	42	13.7	3.06569	1.2e-08	ADGRE1 down, C1QB down, C1QC down, C2 down, TNFRSF21 up	C1QC down, TNFRSF21 up, C1QB down, ADGRE1 down, C2 down, IL18 down, IL18BP down, CTSL up, CLEC10A down, TRPM4 down, TLR8 down, HLA-DRB1 down, HLA-DRB5 down, HLA-DRA down, CLEC4A down, FZD5 down, LILRB2 down, LILRB5 down, CD4 down, LOXL3 down, POU2F2 down, HLX down, FGL2 down, HLA-DQB2 down, CCR2 down, RNF19B down, NLRP3 mixed, HLA-DMA down, EOMES up, HLA-DPA1 down, CTSH down, CD74 down, HLA-DQA1 …
secondary	GO:0030593	neutrophil chemotaxis	72	16	2.93	5.46075	1.1e-07	CXCL1 up, CXCL10 down, CXCL5 up, CXCL9 down, S100A9 down	CXCL9 down, CXCL10 down, CXCL5 up, S100A9 down, CXCL1 up, S100A12 down, CCL22 up, DPP4 up, PPBP up, CXCL8 up, CD74 down, S100A8 down, C5AR2 mixed, CSF3R up, CXCR1 down, ITGB2 down
secondary	GO:0006954	inflammatory response	506	62	20.57	3.0141	1.3e-07	CXCL10 down, CXCL5 up, CXCL9 down, MMP9 down, THBS1 down	CXCL9 down, CXCL10 down, CXCL5 up, THBS1 down, MMP9 down, OLR1 up, LPL up, ADORA3 down, SLAMF8 down, SIGLEC1 down, MEFV down, TPST1 up, S100A9 down, CXCL1 up, IL18 down, SPP1 mixed, S100A12 down, LILRA5 down, TLR8 down, HLA-DRB1 down, TGM2 up, CHI3L1 mixed, IL1RN up, NCR3 mixed, CCL22 up, IL1R2 mixed, CNR1 up, LOXL3 down, TIMP1 down, KLF4 down, SERPINF1 down, NLRP12 mixed, PPBP up, CCR2 down, MMP…
secondary	GO:0070098	chemokine-mediated signaling pathway	54	13	2.2	5.90909	1.7e-07	CCL22 up, CXCL1 up, CXCL10 down, CXCL5 up, CXCL9 down	CXCL9 down, CXCL10 down, CXCL5 up, CXCL1 up, CCL22 up, PPBP up, PADI2 down, CCR2 down, CXCL8 up, CXCR4 up, CCRL2 mixed, CXCR1 down, CX3CR1 down
direct	GO:0002250	adaptive immune response	337	26	8.33	3.12125	4.7e-07	ADGRE1 down, IL18 down, LILRB4 up, SLC11A1 up, TNFRSF21 up	SLC11A1 up, TNFRSF21 up, LILRB4 up, ADGRE1 down, IL18 down, CTSL up, ADA down, HLA-DRB1 down, HLA-DRB5 down, HLA-DRA down, JAG1 up, POU2F2 down, HLX down, HLA-DQB2 down, ICOSLG down, RNF19B down, NLRP3 mixed, EOMES up, HLA-DPA1 down, CD74 down, HLA-DQA1 down, HLA-DPB1 down, LILRA1 up, ICAM1 down, HLA-DQB1 down, P2RX7 down
direct	GO:0060333	interferon-gamma-mediated signaling path...	78	11	1.93	5.69948	3.1e-06	HLA-DPA1 down, HLA-DQB2 down, HLA-DRA down, HLA-DRB1 down, HLA-DRB5 down	HLA-DRB1 down, HLA-DRB5 down, HLA-DRA down, HLA-DQB2 down, HLA-DPA1 down, HLA-DQA1 down, IRF5 up, HLA-DPB1 down, ICAM1 down, HLA-DQB1 down, GBP1 down
direct	GO:0030198	extracellular matrix organization	206	25	5.09	4.91159	1.1e-05	CRISPLD2 up, FN1 up, HTRA1 up, NID1 down, PDPN up	FN1 up, CRISPLD2 up, PDPN up, NID1 down, HTRA1 up, THBS1 down, FSCN1 down, PTX3 down, CTSL up, PAPLN up, LAMC1 up, SULF2 up, DPP4 up, TIMP1 down, ITGAM up, LRP1 up, MMP25 down, MMP19 up, TMEM38B up, FBN2 down, ITGAE up, PHLDB1 down, ITGAX down, ICAM1 down, SH3PXD2B up
direct	GO:0043312	neutrophil degranulation	425	26	10.51	2.47383	1.9e-05	CAMP mixed, CD93 up, CRISPLD2 up, FPR1 down, SLC11A1 up	CAMP mixed, CRISPLD2 up, SLC11A1 up, FPR1 down, CD93 up, FPR2 down, CDA up, ALOX5 up, S100A9 down, CD14 up, CFP down, PTX3 down, S100A12 down, FUCA1 up, ADGRE3 down, ITGAM up, QPCT up, PADI2 down, MMP25 down, HPSE up, GLA down, CD300A down, ITGAX down, S100A8 down, PLD1 up, CXCR1 down
direct	GO:0006954	inflammatory response	506	43	12.51	3.43725	2.0e-05	CASP5 down, CCL24 down, FN1 up, OSM up, SLC11A1 up	FN1 up, OSM up, SLC11A1 up, CCL24 down, CASP5 down, THBS1 down, FPR1 down, TNFRSF4 down, FPR2 down, ALOX5 up, PTGIR down, CSF1 up, MEFV down, ADM down, TPST1 up, S100A9 down, CD14 up, IL18 down, PTX3 down, S100A12 down, ADA down, LILRA5 down, NOD2 up, HLA-DRB1 down, MAPK13 up, THEMIS2 up, NCR3 mixed, CCL22 up, IL1R2 mixed, CNR1 up, TIMP1 down, ITGAM up, KLF4 down, LRP1 up, SERPINF1 down, NLRP12 m…
indirect	GO:0043312	neutrophil degranulation	425	46	13.23	3.47695	9.1e-14	CXCL1 up, FCN1 down, MMP9 down, OLR1 up, TRPM2 down	FCN1 down, MMP9 down, OLR1 up, TRPM2 down, CXCL1 up, CLEC12A up, JUP down, GSN down, SIGLEC14 down, CHI3L1 mixed, ANPEP down, MNDA mixed, MGST1 mixed, LILRB2 down, CD36 down, ADGRG3 up, ATP8B4 down, CST3 down, PRKCD down, FGL2 down, PTAFR down, PPBP up, IMPDH1 down, TYROBP down, ACP3 down, CTSH down, CLEC5A mixed, HSPA1A down, ATG7 down, HSPA1B down, CYFIP1 down, RAB31 down, ANXA2 down, MAN2B1 do…
indirect	GO:0006954	inflammatory response	506	53	15.75	3.36508	8.9e-10	CXCL10 down, CXCL5 up, CXCL9 down, STAB1 down, TREM1 up	CXCL9 down, CXCL10 down, TREM1 up, CXCL5 up, STAB1 down, MMP9 down, OLR1 up, LPL up, FFAR2 up, PLA2G4C down, ADORA3 down, SLAMF8 down, SIGLEC1 down, BMP6 up, IL1B up, CXCL1 up, FPR3 down, SPP1 mixed, TLR8 down, TGM2 up, PLA2G7 down, SERPINE1 mixed, CHI3L1 mixed, IL1RN up, CD36 down, LOXL3 down, PRKCD down, PTAFR down, PPBP up, CCR2 down, CXCL8 up, CXCR4 up, AIF1 down, LACC1 down, CEBPB up, TLR7 d…
indirect	GO:0032755	positive regulation of interleukin-6 pro...	68	12	2.12	5.66038	1.0e-06	EREG mixed, IL1B up, LPL up, RAB7B down, TLR8 down	LPL up, RAB7B down, IL1B up, TLR8 down, EREG mixed, LILRB2 down, CD36 down, CARD9 down, AIF1 down, TLR7 down, TYROBP down, LILRA2 mixed
indirect	GO:0008360	regulation of cell shape	123	16	3.83	4.17755	1.3e-06	BAIAP2 down, LPAR1 up, MYO10 down, PEAK3 down, SEMA4A down	LPAR1 up, BAIAP2 down, MYO10 down, PEAK3 down, SEMA4A down, LST1 down, FES down, PLXNC1 down, PLXND1 down, FGD2 down, CYFIP1 down, PLXNB2 down, HCK down, FGD4 down, CSF1R down, ITGB2 down
indirect	GO:0006955	immune response	1513	127	47.11	2.69582	2.0e-06	C1QC down, CXCL10 down, CXCL5 up, CXCL9 down, TREM1 up	CXCL9 down, CXCL10 down, TREM1 up, CXCL5 up, C1QC down, FCN1 down, MMP9 down, OLR1 up, FFAR2 up, MPEG1 down, C1QB down, SLAMF8 down, RAB7B down, C2 down, TRPM2 down, BMP6 up, IL1B up, CXCL1 up, IL18BP down, BAIAP2 down, CLEC12A up, FPR3 down, MYO10 down, CLEC10A down, IGSF6 down, SECTM1 down, TRPM4 down, JUP down, TLR8 down, SEMA4A down, LST1 down, CLEC4A down, GSN down, FZD5 down, NECTIN2 down, …
